# Supplementary material for: Investigating the origins of eastern Polynesians using genome-wide data from the Leeward Society Isles
Source: Sci Rep. 2018 Jan 29;8:1823. doi: 10.1038/s41598-018-20026-8 (PMC5789021; doi:10.1038/s41598-018-20026-8)
Supplement: Supplementary file 3 — Supplementary Table S1 [file 41598_2018_20026_MOESM3_ESM.xlsx]

## Sheet: Hudjashov et al. 2018
Investigating the origins of eastern Polynesians using genome-wide data from the Leeward Society Isles
Georgi Hudjashov1,2,8, Phillip Endicott3,8,*, Helen Post2, Nano Nagle4, Simon Y. W. Ho5, Daniel J. Lawson6, Maere Reidla2, Monika Karmin2, Siiri Rootsi2, Ene Metspalu2, Lauri Saag2, Richard Villems2, Murray P. Cox1, R. John Mitchell4, Ralph L. Garcia-Bertrand7, Mait Metspalu2, Rene J. Herrera7
1 Statistics and Bioinformatics Group, Institute of Fundamental Sciences, Massey University, Palmerston North, Manawatu, 4442, New Zealand
2 Estonian Biocentre, Tartu, Tartumaa, 51010, Estonia
3 Department Hommes Natures Societies, Musée de l’Homme, 75016, Paris, Ile de France, France
4 Department of Biochemistry and Genetics, La Trobe University, Melbourne, Victoria, VIC 3086, Australia
5 School of Life and Environmental Sciences, University of Sydney, Sydney, New South Wales, NSW 2006, Australia
6 Integrative Epidemiology Unit, School of Social and Community Medicine, University of Bristol, Bristol, BS8 2BN, United Kingdom
7 Department of Molecular Biology, Colorado College, Colorado Springs, Colorado, 80903, USA
8 These authors contributed equally to this work
* Correspondence and requests for materials should be addressed to P.E. (email: phillip.endicott@gmail.com)

## Sheet: Table S1A
Supplementary Table S1. Detailed information about samples used in this study.
Supplementary Table S1A. Summary of new data produced from 81 Leeward Society Islanders and 49 Maori sampled in New Zealand reported in this study.
Region	Group	Island	Sample_ID	mtDNA SNPs	mtDNA Control Region	mt DNA Complete genome	Y-SNPs	Y-STRs	BigY	Autosomal analysis
Polynesia	Leeward Society Isles	Taha'a	ST1	TRUE	FALSE	TRUE	TRUE	TRUE	FALSE	TRUE
Polynesia	Leeward Society Isles	Taha'a	ST2	TRUE	TRUE	FALSE	TRUE	TRUE	FALSE	TRUE
Polynesia	Leeward Society Isles	Taha'a	ST3	TRUE	FALSE	TRUE	TRUE	TRUE	FALSE	FALSE
Polynesia	Leeward Society Isles	Taha'a	ST4	TRUE	TRUE	FALSE	TRUE	TRUE	FALSE	TRUE
Polynesia	Leeward Society Isles	Taha'a	ST5	TRUE	FALSE	TRUE	TRUE	TRUE	FALSE	TRUE
Polynesia	Leeward Society Isles	Taha'a	ST6	TRUE	FALSE	TRUE	TRUE	TRUE	FALSE	FALSE
Polynesia	Leeward Society Isles	Taha'a	ST7	TRUE	TRUE	FALSE	TRUE	TRUE	FALSE	FALSE
Polynesia	Leeward Society Isles	Taha'a	ST8	TRUE	FALSE	TRUE	TRUE	TRUE	TRUE	TRUE
Polynesia	Leeward Society Isles	Taha'a	ST9	TRUE	TRUE	FALSE	TRUE	TRUE	FALSE	FALSE
Polynesia	Leeward Society Isles	Taha'a	ST10	TRUE	TRUE	FALSE	TRUE	TRUE	FALSE	TRUE
Polynesia	Leeward Society Isles	Taha'a	ST11	TRUE	TRUE	FALSE	TRUE	TRUE	FALSE	FALSE
Polynesia	Leeward Society Isles	Taha'a	ST12	TRUE	TRUE	FALSE	TRUE	FALSE	FALSE	FALSE
Polynesia	Leeward Society Isles	Taha'a	ST13	TRUE	FALSE	TRUE	TRUE	FALSE	FALSE	FALSE
Polynesia	Leeward Society Isles	Taha'a	ST14	TRUE	FALSE	TRUE	TRUE	TRUE	FALSE	TRUE
Polynesia	Leeward Society Isles	Taha'a	ST15	TRUE	TRUE	FALSE	TRUE	TRUE	FALSE	FALSE
Polynesia	Leeward Society Isles	Taha'a	ST16	TRUE	TRUE	FALSE	TRUE	TRUE	FALSE	FALSE
Polynesia	Leeward Society Isles	Taha'a	ST17	TRUE	FALSE	TRUE	TRUE	TRUE	FALSE	TRUE
Polynesia	Leeward Society Isles	Taha'a	ST18	TRUE	TRUE	FALSE	TRUE	TRUE	FALSE	FALSE
Polynesia	Leeward Society Isles	Taha'a	ST19	TRUE	TRUE	FALSE	TRUE	TRUE	FALSE	TRUE
Polynesia	Leeward Society Isles	Taha'a	ST20	TRUE	TRUE	FALSE	TRUE	TRUE	TRUE	FALSE
Polynesia	Leeward Society Isles	Taha'a	ST21	TRUE	TRUE	FALSE	TRUE	TRUE	FALSE	FALSE
Polynesia	Leeward Society Isles	Taha'a	ST22	TRUE	TRUE	FALSE	TRUE	TRUE	FALSE	FALSE
Polynesia	Leeward Society Isles	Taha'a	ST23	TRUE	FALSE	TRUE	TRUE	TRUE	FALSE	TRUE
Polynesia	Leeward Society Isles	Taha'a	ST24	TRUE	TRUE	FALSE	TRUE	FALSE	FALSE	FALSE
Polynesia	Leeward Society Isles	Taha'a	ST25	TRUE	TRUE	FALSE	TRUE	TRUE	FALSE	FALSE
Polynesia	Leeward Society Isles	Taha'a	ST26	TRUE	TRUE	FALSE	TRUE	TRUE	FALSE	FALSE
Polynesia	Leeward Society Isles	Taha'a	ST27	TRUE	TRUE	FALSE	TRUE	TRUE	FALSE	FALSE
Polynesia	Leeward Society Isles	Taha'a	ST28	TRUE	TRUE	FALSE	TRUE	TRUE	FALSE	FALSE
Polynesia	Leeward Society Isles	Taha'a	ST29	TRUE	FALSE	TRUE	TRUE	TRUE	FALSE	FALSE
Polynesia	Leeward Society Isles	Taha'a	ST30	TRUE	TRUE	FALSE	TRUE	FALSE	FALSE	FALSE
Polynesia	Leeward Society Isles	Taha'a	ST31	TRUE	TRUE	FALSE	TRUE	FALSE	FALSE	FALSE
Polynesia	Leeward Society Isles	Rai'atea	SR1	TRUE	FALSE	TRUE	TRUE	FALSE	FALSE	FALSE
Polynesia	Leeward Society Isles	Rai'atea	SR2	TRUE	TRUE	FALSE	TRUE	TRUE	FALSE	FALSE
Polynesia	Leeward Society Isles	Rai'atea	SR3	TRUE	TRUE	FALSE	TRUE	TRUE	FALSE	FALSE
Polynesia	Leeward Society Isles	Rai'atea	SR4	TRUE	TRUE	FALSE	TRUE	TRUE	FALSE	TRUE
Polynesia	Leeward Society Isles	Rai'atea	SR5	TRUE	TRUE	FALSE	TRUE	TRUE	FALSE	FALSE
Polynesia	Leeward Society Isles	Rai'atea	SR6	TRUE	TRUE	FALSE	TRUE	TRUE	TRUE	TRUE
Polynesia	Leeward Society Isles	Rai'atea	SR8	TRUE	TRUE	FALSE	TRUE	TRUE	TRUE	FALSE
Polynesia	Leeward Society Isles	Rai'atea	SR9	TRUE	TRUE	FALSE	TRUE	TRUE	FALSE	TRUE
Polynesia	Leeward Society Isles	Rai'atea	SR10	TRUE	FALSE	TRUE	TRUE	TRUE	FALSE	FALSE
Polynesia	Leeward Society Isles	Rai'atea	SR11	TRUE	TRUE	FALSE	TRUE	TRUE	FALSE	FALSE
Polynesia	Leeward Society Isles	Rai'atea	SR12	TRUE	TRUE	FALSE	TRUE	TRUE	FALSE	FALSE
Polynesia	Leeward Society Isles	Rai'atea	SR13	TRUE	TRUE	FALSE	TRUE	TRUE	FALSE	FALSE
Polynesia	Leeward Society Isles	Rai'atea	SR14	TRUE	FALSE	TRUE	TRUE	TRUE	FALSE	TRUE
Polynesia	Leeward Society Isles	Rai'atea	SR15	TRUE	FALSE	TRUE	TRUE	TRUE	FALSE	TRUE
Polynesia	Leeward Society Isles	Rai'atea	SR16	TRUE	TRUE	FALSE	TRUE	TRUE	FALSE	TRUE
Polynesia	Leeward Society Isles	Rai'atea	SR17	TRUE	TRUE	FALSE	TRUE	FALSE	FALSE	FALSE
Polynesia	Leeward Society Isles	Rai'atea	SR18	TRUE	TRUE	FALSE	TRUE	TRUE	FALSE	FALSE
Polynesia	Leeward Society Isles	Rai'atea	SR19	TRUE	TRUE	FALSE	TRUE	FALSE	FALSE	FALSE
Polynesia	Leeward Society Isles	Rai'atea	SR20	TRUE	FALSE	TRUE	TRUE	FALSE	FALSE	FALSE
Polynesia	Leeward Society Isles	Rai'atea	SR21	TRUE	TRUE	FALSE	TRUE	TRUE	FALSE	FALSE
Polynesia	Leeward Society Isles	Rai'atea	SR22	TRUE	TRUE	FALSE	TRUE	TRUE	TRUE	FALSE
Polynesia	Leeward Society Isles	Rai'atea	SR23	TRUE	FALSE	TRUE	TRUE	TRUE	FALSE	FALSE
Polynesia	Leeward Society Isles	Rai'atea	SR24	TRUE	TRUE	FALSE	TRUE	TRUE	FALSE	FALSE
Polynesia	Leeward Society Isles	Rai'atea	SR25	TRUE	TRUE	FALSE	TRUE	TRUE	FALSE	FALSE
Polynesia	Leeward Society Isles	Rai'atea	SR26	TRUE	TRUE	FALSE	TRUE	TRUE	FALSE	FALSE
Polynesia	Leeward Society Isles	Rai'atea	SR27	TRUE	TRUE	FALSE	TRUE	TRUE	TRUE	FALSE
Polynesia	Leeward Society Isles	Rai'atea	SR28	TRUE	TRUE	FALSE	TRUE	TRUE	TRUE	FALSE
Polynesia	Leeward Society Isles	Rai'atea	SR29	TRUE	FALSE	TRUE	TRUE	TRUE	FALSE	TRUE
Polynesia	Leeward Society Isles	Rai'atea	SR30	TRUE	TRUE	FALSE	TRUE	TRUE	FALSE	FALSE
Polynesia	Leeward Society Isles	Rai'atea	SR31	TRUE	TRUE	FALSE	TRUE	TRUE	FALSE	FALSE
Polynesia	Leeward Society Isles	Rai'atea	SR32	TRUE	FALSE	TRUE	TRUE	TRUE	FALSE	TRUE
Polynesia	Leeward Society Isles	Rai'atea	SR33	TRUE	TRUE	FALSE	TRUE	FALSE	FALSE	FALSE
Polynesia	Leeward Society Isles	Rai'atea	SR34	TRUE	TRUE	FALSE	TRUE	TRUE	FALSE	FALSE
Polynesia	Leeward Society Isles	Rai'atea	SR35	TRUE	FALSE	TRUE	TRUE	TRUE	FALSE	TRUE
Polynesia	Leeward Society Isles	Rai'atea	SR36	TRUE	TRUE	FALSE	TRUE	TRUE	FALSE	TRUE
Polynesia	Leeward Society Isles	Rai'atea	SR37	TRUE	FALSE	TRUE	TRUE	TRUE	FALSE	FALSE
Polynesia	Leeward Society Isles	Bora Bora	SBB1	TRUE	FALSE	TRUE	TRUE	TRUE	FALSE	TRUE
Polynesia	Leeward Society Isles	Bora Bora	SBB2	TRUE	TRUE	FALSE	TRUE	TRUE	FALSE	FALSE
Polynesia	Leeward Society Isles	Bora Bora	SBB3	TRUE	TRUE	FALSE	TRUE	FALSE	FALSE	TRUE
Polynesia	Leeward Society Isles	Bora Bora	SBB4	TRUE	TRUE	FALSE	TRUE	TRUE	FALSE	TRUE
Polynesia	Leeward Society Isles	Bora Bora	SBB5	TRUE	TRUE	FALSE	TRUE	TRUE	FALSE	TRUE
Polynesia	Leeward Society Isles	Bora Bora	SBB6	TRUE	FALSE	TRUE	TRUE	TRUE	FALSE	TRUE
Polynesia	Leeward Society Isles	Bora Bora	SBB7	TRUE	TRUE	FALSE	TRUE	TRUE	FALSE	TRUE
Polynesia	Leeward Society Isles	Bora Bora	SBB8	TRUE	TRUE	FALSE	TRUE	TRUE	FALSE	FALSE
Polynesia	Leeward Society Isles	Bora Bora	SBB9	TRUE	TRUE	FALSE	TRUE	TRUE	FALSE	TRUE
Polynesia	Leeward Society Isles	Bora Bora	SBB10	TRUE	TRUE	FALSE	TRUE	TRUE	FALSE	FALSE
Polynesia	Leeward Society Isles	Bora Bora	SBB11	TRUE	FALSE	TRUE	TRUE	TRUE	FALSE	FALSE
Polynesia	Leeward Society Isles	Bora Bora	SBB12	TRUE	FALSE	TRUE	TRUE	TRUE	FALSE	TRUE
Polynesia	Leeward Society Isles	Bora Bora	SBB13	TRUE	FALSE	TRUE	TRUE	FALSE	FALSE	TRUE
Polynesia	Leeward Society Isles	Bora Bora	SBB14	TRUE	FALSE	FALSE	TRUE	TRUE	FALSE	TRUE
Polynesia	New Zealand	Maori	NZM1	FALSE	FALSE	FALSE	TRUE	TRUE	FALSE	FALSE
Polynesia	New Zealand	Maori	NZM2	FALSE	FALSE	FALSE	TRUE	TRUE	FALSE	FALSE
Polynesia	New Zealand	Maori	NZM3	FALSE	FALSE	FALSE	TRUE	TRUE	FALSE	FALSE
Polynesia	New Zealand	Maori	NZM4	FALSE	FALSE	FALSE	TRUE	TRUE	FALSE	FALSE
Polynesia	New Zealand	Maori	NZM5	FALSE	FALSE	FALSE	TRUE	TRUE	FALSE	FALSE
Polynesia	New Zealand	Maori	NZM6	FALSE	FALSE	FALSE	TRUE	TRUE	FALSE	FALSE
Polynesia	New Zealand	Maori	NZM7	FALSE	FALSE	FALSE	TRUE	TRUE	FALSE	FALSE
Polynesia	New Zealand	Maori	NZM8	FALSE	FALSE	FALSE	TRUE	TRUE	FALSE	FALSE
Polynesia	New Zealand	Maori	NZM9	FALSE	FALSE	FALSE	TRUE	TRUE	FALSE	FALSE
Polynesia	New Zealand	Maori	NZM10	FALSE	FALSE	FALSE	TRUE	TRUE	FALSE	FALSE
Polynesia	New Zealand	Maori	NZM11	FALSE	FALSE	FALSE	TRUE	TRUE	FALSE	FALSE
Polynesia	New Zealand	Maori	NZM12	FALSE	FALSE	FALSE	TRUE	TRUE	FALSE	FALSE
Polynesia	New Zealand	Maori	NZM13	FALSE	FALSE	FALSE	TRUE	TRUE	FALSE	FALSE
Polynesia	New Zealand	Maori	NZM14	FALSE	FALSE	FALSE	TRUE	TRUE	FALSE	FALSE
Polynesia	New Zealand	Maori	NZM15	FALSE	FALSE	FALSE	TRUE	TRUE	FALSE	FALSE
Polynesia	New Zealand	Maori	NZM16	FALSE	FALSE	FALSE	TRUE	TRUE	FALSE	FALSE
Polynesia	New Zealand	Maori	NZM17	FALSE	FALSE	FALSE	TRUE	TRUE	FALSE	FALSE
Polynesia	New Zealand	Maori	NZM18	FALSE	FALSE	FALSE	TRUE	TRUE	FALSE	FALSE
Polynesia	New Zealand	Maori	NZM19	FALSE	FALSE	FALSE	TRUE	TRUE	FALSE	FALSE
Polynesia	New Zealand	Maori	NZM20	FALSE	FALSE	FALSE	TRUE	TRUE	FALSE	FALSE
Polynesia	New Zealand	Maori	NZM21	FALSE	FALSE	FALSE	TRUE	TRUE	FALSE	FALSE
Polynesia	New Zealand	Maori	NZM22	FALSE	FALSE	FALSE	TRUE	TRUE	FALSE	FALSE
Polynesia	New Zealand	Maori	NZM23	FALSE	FALSE	FALSE	TRUE	TRUE	FALSE	FALSE
Polynesia	New Zealand	Maori	NZM24	FALSE	FALSE	FALSE	TRUE	TRUE	FALSE	FALSE
Polynesia	New Zealand	Maori	NZM25	FALSE	FALSE	FALSE	TRUE	TRUE	FALSE	FALSE
Polynesia	New Zealand	Maori	NZM26	FALSE	FALSE	FALSE	TRUE	TRUE	FALSE	FALSE
Polynesia	New Zealand	Maori	NZM27	FALSE	FALSE	FALSE	TRUE	TRUE	FALSE	FALSE
Polynesia	New Zealand	Maori	NZM28	FALSE	FALSE	FALSE	TRUE	TRUE	FALSE	FALSE
Polynesia	New Zealand	Maori	NZM29	FALSE	FALSE	FALSE	TRUE	TRUE	FALSE	FALSE
Polynesia	New Zealand	Maori	NZM30	FALSE	FALSE	FALSE	TRUE	TRUE	FALSE	FALSE
Polynesia	New Zealand	Maori	NZM31	FALSE	FALSE	FALSE	TRUE	TRUE	FALSE	FALSE
Polynesia	New Zealand	Maori	NZM32	FALSE	FALSE	FALSE	TRUE	TRUE	FALSE	FALSE
Polynesia	New Zealand	Maori	NZM33	FALSE	FALSE	FALSE	TRUE	TRUE	FALSE	FALSE
Polynesia	New Zealand	Maori	NZM34	FALSE	FALSE	FALSE	TRUE	TRUE	FALSE	FALSE
Polynesia	New Zealand	Maori	NZM35	FALSE	FALSE	FALSE	TRUE	TRUE	FALSE	FALSE
Polynesia	New Zealand	Maori	NZM36	FALSE	FALSE	FALSE	TRUE	TRUE	FALSE	FALSE
Polynesia	New Zealand	Maori	NZM37	FALSE	FALSE	FALSE	TRUE	TRUE	FALSE	FALSE
Polynesia	New Zealand	Maori	NZM38	FALSE	FALSE	FALSE	TRUE	TRUE	FALSE	FALSE
Polynesia	New Zealand	Maori	NZM39	FALSE	FALSE	FALSE	TRUE	TRUE	FALSE	FALSE
Polynesia	New Zealand	Maori	NZM40	FALSE	FALSE	FALSE	TRUE	TRUE	FALSE	FALSE
Polynesia	New Zealand	Maori	NZM41	FALSE	FALSE	FALSE	TRUE	TRUE	FALSE	FALSE
Polynesia	Unkown	Maori	NZM42	FALSE	FALSE	FALSE	TRUE	TRUE	FALSE	FALSE
Polynesia	Unkown	Maori	NZM43	FALSE	FALSE	FALSE	TRUE	TRUE	FALSE	FALSE
Polynesia	Unkown	Maori	NZM44	FALSE	FALSE	FALSE	TRUE	TRUE	FALSE	FALSE
Polynesia	Unkown	Maori	NZM45	FALSE	FALSE	FALSE	TRUE	TRUE	FALSE	FALSE
Polynesia	Unkown	Maori	NZM46	FALSE	FALSE	FALSE	TRUE	TRUE	FALSE	FALSE
Polynesia	Unkown	Maori	NZM47	FALSE	FALSE	FALSE	TRUE	TRUE	FALSE	FALSE
Polynesia	Unkown	Maori	NZM48	FALSE	FALSE	FALSE	TRUE	TRUE	FALSE	FALSE
Polynesia	Cook Islands	Maori	NZM49	FALSE	FALSE	FALSE	TRUE	TRUE	FALSE	FALSE

## Sheet: Table S1B
Supplementary Table S1. Detailed information about samples used in this study.
Supplementary Table S1B. Details of the comparative dataset used for the autosomal analysis. The column ‘93k SNP dataset’ denotes whether an individual was included in the dataset comprised of 93k SNPs and 739 individuals (including data from Hudjashov, et al.), which was used for genotype-based analysis (ADMIXTURE, PCA, f3 tests and FIS). The column ‘300k SNP dataset’ denotes whether an individu…
Sample_ID	Population	Region	Continental group	Source	SNP chip	93k SNP dataset	300k SNP dataset	GT cluster label	Population label in f3 analyses of four Polynesian populations, including the data from Hudjashov et al. (2017) (Supplementary Fig. S3, Supplementary Tables S7A and S7D)	Population label in f3 analyses of samples from the Leeward Society Islands. Samples were clustered using the original population labels (Supplementary Fig. S4, Supplementary Tables S7B and S7E)	Population label in f3 analyses of samples from the Leeward Society Islands. Samples were clustered using FS (Supplementary Fig. S4, Supplementary Tables S7C and S7F)
HG00879	Chinese Dai (CDX)	China	MSEA	1000 Genomes Project Consortium	complete genome	Yes	Yes	mainland SE Asia	Chinese Dai (CDX)	Chinese Dai (CDX)	mainland SE Asia
HG00881	Chinese Dai (CDX)	China	MSEA	1000 Genomes Project Consortium	complete genome	Yes	Yes	mainland SE Asia	Chinese Dai (CDX)	Chinese Dai (CDX)	mainland SE Asia
HG00978	Chinese Dai (CDX)	China	MSEA	1000 Genomes Project Consortium	complete genome	Yes	Yes	mainland SE Asia	Chinese Dai (CDX)	Chinese Dai (CDX)	mainland SE Asia
HG01046	Chinese Dai (CDX)	China	MSEA	1000 Genomes Project Consortium	complete genome	Yes	Yes	mainland SE Asia	Chinese Dai (CDX)	Chinese Dai (CDX)	mainland SE Asia
HG01794	Chinese Dai (CDX)	China	MSEA	1000 Genomes Project Consortium	complete genome	Yes	Yes	mainland SE Asia	Chinese Dai (CDX)	Chinese Dai (CDX)	mainland SE Asia
HG01795	Chinese Dai (CDX)	China	MSEA	1000 Genomes Project Consortium	complete genome	Yes	Yes	mainland SE Asia	Chinese Dai (CDX)	Chinese Dai (CDX)	mainland SE Asia
HG01798	Chinese Dai (CDX)	China	MSEA	1000 Genomes Project Consortium	complete genome	Yes	Yes	East Asia	Chinese Dai (CDX)	Chinese Dai (CDX)	East Asia (Han Chinese)
HG01809	Chinese Dai (CDX)	China	MSEA	1000 Genomes Project Consortium	complete genome	Yes	Yes	mainland SE Asia	Chinese Dai (CDX)	Chinese Dai (CDX)	mainland SE Asia
HG01813	Chinese Dai (CDX)	China	MSEA	1000 Genomes Project Consortium	complete genome	Yes	Yes	mainland SE Asia	Chinese Dai (CDX)	Chinese Dai (CDX)	mainland SE Asia
HG02152	Chinese Dai (CDX)	China	MSEA	1000 Genomes Project Consortium	complete genome	Yes	Yes	mainland SE Asia	Chinese Dai (CDX)	Chinese Dai (CDX)	mainland SE Asia
HG02153	Chinese Dai (CDX)	China	MSEA	1000 Genomes Project Consortium	complete genome	Yes	Yes	mainland SE Asia	Chinese Dai (CDX)	Chinese Dai (CDX)	mainland SE Asia
HG02165	Chinese Dai (CDX)	China	MSEA	1000 Genomes Project Consortium	complete genome	Yes	Yes	mainland SE Asia	Chinese Dai (CDX)	Chinese Dai (CDX)	mainland SE Asia
HG02166	Chinese Dai (CDX)	China	MSEA	1000 Genomes Project Consortium	complete genome	Yes	Yes	mainland SE Asia	Chinese Dai (CDX)	Chinese Dai (CDX)	mainland SE Asia
HG02180	Chinese Dai (CDX)	China	MSEA	1000 Genomes Project Consortium	complete genome	Yes	Yes	mainland SE Asia	Chinese Dai (CDX)	Chinese Dai (CDX)	mainland SE Asia
HG02190	Chinese Dai (CDX)	China	MSEA	1000 Genomes Project Consortium	complete genome	Yes	Yes	mainland SE Asia	Chinese Dai (CDX)	Chinese Dai (CDX)	mainland SE Asia
HG02250	Chinese Dai (CDX)	China	MSEA	1000 Genomes Project Consortium	complete genome	Yes	Yes	mainland SE Asia	Chinese Dai (CDX)	Chinese Dai (CDX)	mainland SE Asia
HG02351	Chinese Dai (CDX)	China	MSEA	1000 Genomes Project Consortium	complete genome	Yes	Yes	mainland SE Asia	Chinese Dai (CDX)	Chinese Dai (CDX)	mainland SE Asia
HG02353	Chinese Dai (CDX)	China	MSEA	1000 Genomes Project Consortium	complete genome	Yes	Yes	mainland SE Asia	Chinese Dai (CDX)	Chinese Dai (CDX)	mainland SE Asia
HG02364	Chinese Dai (CDX)	China	MSEA	1000 Genomes Project Consortium	complete genome	Yes	Yes	mainland SE Asia	Chinese Dai (CDX)	Chinese Dai (CDX)	mainland SE Asia
HG02367	Chinese Dai (CDX)	China	MSEA	1000 Genomes Project Consortium	complete genome	Yes	Yes	mainland SE Asia	Chinese Dai (CDX)	Chinese Dai (CDX)	mainland SE Asia
HG02374	Chinese Dai (CDX)	China	MSEA	1000 Genomes Project Consortium	complete genome	Yes	Yes	mainland SE Asia	Chinese Dai (CDX)	Chinese Dai (CDX)	mainland SE Asia
HG02394	Chinese Dai (CDX)	China	MSEA	1000 Genomes Project Consortium	complete genome	Yes	Yes	mainland SE Asia	Chinese Dai (CDX)	Chinese Dai (CDX)	mainland SE Asia
HG02395	Chinese Dai (CDX)	China	MSEA	1000 Genomes Project Consortium	complete genome	Yes	Yes	mainland SE Asia	Chinese Dai (CDX)	Chinese Dai (CDX)	mainland SE Asia
HG02397	Chinese Dai (CDX)	China	MSEA	1000 Genomes Project Consortium	complete genome	Yes	Yes	mainland SE Asia	Chinese Dai (CDX)	Chinese Dai (CDX)	mainland SE Asia
HG02410	Chinese Dai (CDX)	China	MSEA	1000 Genomes Project Consortium	complete genome	Yes	Yes	mainland SE Asia	Chinese Dai (CDX)	Chinese Dai (CDX)	mainland SE Asia
NA06986	European (CEU)	Europe	Europe	1000 Genomes Project Consortium	complete genome	Yes	Yes	Europe	Europe (CEU)	Europe (CEU)	Europe
NA07037	European (CEU)	Europe	Europe	1000 Genomes Project Consortium	complete genome	Yes	Yes	Europe	Europe (CEU)	Europe (CEU)	Europe
NA11832	European (CEU)	Europe	Europe	1000 Genomes Project Consortium	complete genome	Yes	Yes	Europe	Europe (CEU)	Europe (CEU)	Europe
NA11843	European (CEU)	Europe	Europe	1000 Genomes Project Consortium	complete genome	Yes	Yes	Europe	Europe (CEU)	Europe (CEU)	Europe
NA11893	European (CEU)	Europe	Europe	1000 Genomes Project Consortium	complete genome	Yes	Yes	Europe	Europe (CEU)	Europe (CEU)	Europe
NA11919	European (CEU)	Europe	Europe	1000 Genomes Project Consortium	complete genome	Yes	Yes	Europe	Europe (CEU)	Europe (CEU)	Europe
NA11920	European (CEU)	Europe	Europe	1000 Genomes Project Consortium	complete genome	Yes	Yes	Europe	Europe (CEU)	Europe (CEU)	Europe
NA11995	European (CEU)	Europe	Europe	1000 Genomes Project Consortium	complete genome	Yes	Yes	Europe	Europe (CEU)	Europe (CEU)	Europe
NA12003	European (CEU)	Europe	Europe	1000 Genomes Project Consortium	complete genome	Yes	Yes	Europe	Europe (CEU)	Europe (CEU)	Europe
NA12006	European (CEU)	Europe	Europe	1000 Genomes Project Consortium	complete genome	Yes	Yes	Europe	Europe (CEU)	Europe (CEU)	Europe
NA12044	European (CEU)	Europe	Europe	1000 Genomes Project Consortium	complete genome	Yes	Yes	Europe	Europe (CEU)	Europe (CEU)	Europe
NA12045	European (CEU)	Europe	Europe	1000 Genomes Project Consortium	complete genome	Yes	Yes	Europe	Europe (CEU)	Europe (CEU)	Europe
NA12154	European (CEU)	Europe	Europe	1000 Genomes Project Consortium	complete genome	Yes	Yes	Europe	Europe (CEU)	Europe (CEU)	Europe
NA12155	European (CEU)	Europe	Europe	1000 Genomes Project Consortium	complete genome	Yes	Yes	Europe	Europe (CEU)	Europe (CEU)	Europe
NA12272	European (CEU)	Europe	Europe	1000 Genomes Project Consortium	complete genome	Yes	Yes	Europe	Europe (CEU)	Europe (CEU)	Europe
NA12275	European (CEU)	Europe	Europe	1000 Genomes Project Consortium	complete genome	Yes	Yes	Europe	Europe (CEU)	Europe (CEU)	Europe
NA12340	European (CEU)	Europe	Europe	1000 Genomes Project Consortium	complete genome	Yes	Yes	Europe	Europe (CEU)	Europe (CEU)	Europe
NA12489	European (CEU)	Europe	Europe	1000 Genomes Project Consortium	complete genome	Yes	Yes	Europe	Europe (CEU)	Europe (CEU)	Europe
NA12775	European (CEU)	Europe	Europe	1000 Genomes Project Consortium	complete genome	Yes	Yes	Europe	Europe (CEU)	Europe (CEU)	Europe
NA12812	European (CEU)	Europe	Europe	1000 Genomes Project Consortium	complete genome	Yes	Yes	Europe	Europe (CEU)	Europe (CEU)	Europe
NA12814	European (CEU)	Europe	Europe	1000 Genomes Project Consortium	complete genome	Yes	Yes	Europe	Europe (CEU)	Europe (CEU)	Europe
NA12815	European (CEU)	Europe	Europe	1000 Genomes Project Consortium	complete genome	Yes	Yes	Europe	Europe (CEU)	Europe (CEU)	Europe
NA12872	European (CEU)	Europe	Europe	1000 Genomes Project Consortium	complete genome	Yes	Yes	Europe	Europe (CEU)	Europe (CEU)	Europe
NA12873	European (CEU)	Europe	Europe	1000 Genomes Project Consortium	complete genome	Yes	Yes	Europe	Europe (CEU)	Europe (CEU)	Europe
NA12889	European (CEU)	Europe	Europe	1000 Genomes Project Consortium	complete genome	Yes	Yes	Europe	Europe (CEU)	Europe (CEU)	Europe
NA18535	Chinese Han (CHB)	China	East Asia	1000 Genomes Project Consortium	complete genome	Yes	Yes	East Asia	Chinese Han (CHB)	Chinese Han (CHB)	East Asia (Han Chinese)
NA18539	Chinese Han (CHB)	China	East Asia	1000 Genomes Project Consortium	complete genome	Yes	Yes	East Asia	Chinese Han (CHB)	Chinese Han (CHB)	East Asia (Han Chinese)
NA18546	Chinese Han (CHB)	China	East Asia	1000 Genomes Project Consortium	complete genome	Yes	Yes	East Asia	Chinese Han (CHB)	Chinese Han (CHB)	East Asia (Han Chinese)
NA18549	Chinese Han (CHB)	China	East Asia	1000 Genomes Project Consortium	complete genome	Yes	Yes	East Asia	Chinese Han (CHB)	Chinese Han (CHB)	East Asia (Han Chinese)
NA18558	Chinese Han (CHB)	China	East Asia	1000 Genomes Project Consortium	complete genome	Yes	Yes	East Asia	Chinese Han (CHB)	Chinese Han (CHB)	East Asia (Han Chinese)
NA18561	Chinese Han (CHB)	China	East Asia	1000 Genomes Project Consortium	complete genome	Yes	Yes	East Asia	Chinese Han (CHB)	Chinese Han (CHB)	East Asia (Han Chinese)
NA18566	Chinese Han (CHB)	China	East Asia	1000 Genomes Project Consortium	complete genome	Yes	Yes	East Asia	Chinese Han (CHB)	Chinese Han (CHB)	East Asia (Han Chinese)
NA18582	Chinese Han (CHB)	China	East Asia	1000 Genomes Project Consortium	complete genome	Yes	Yes	East Asia	Chinese Han (CHB)	Chinese Han (CHB)	East Asia (Han Chinese)
NA18593	Chinese Han (CHB)	China	East Asia	1000 Genomes Project Consortium	complete genome	Yes	Yes	East Asia	Chinese Han (CHB)	Chinese Han (CHB)	East Asia (Han Chinese)
NA18597	Chinese Han (CHB)	China	East Asia	1000 Genomes Project Consortium	complete genome	Yes	Yes	East Asia	Chinese Han (CHB)	Chinese Han (CHB)	East Asia (Han Chinese)
NA18602	Chinese Han (CHB)	China	East Asia	1000 Genomes Project Consortium	complete genome	Yes	Yes	East Asia	Chinese Han (CHB)	Chinese Han (CHB)	East Asia (Han Chinese)
NA18605	Chinese Han (CHB)	China	East Asia	1000 Genomes Project Consortium	complete genome	Yes	Yes	East Asia	Chinese Han (CHB)	Chinese Han (CHB)	East Asia (Han Chinese)
NA18606	Chinese Han (CHB)	China	East Asia	1000 Genomes Project Consortium	complete genome	Yes	Yes	East Asia	Chinese Han (CHB)	Chinese Han (CHB)	East Asia (Han Chinese)
NA18613	Chinese Han (CHB)	China	East Asia	1000 Genomes Project Consortium	complete genome	Yes	Yes	East Asia	Chinese Han (CHB)	Chinese Han (CHB)	East Asia (Han Chinese)
NA18614	Chinese Han (CHB)	China	East Asia	1000 Genomes Project Consortium	complete genome	Yes	Yes	East Asia	Chinese Han (CHB)	Chinese Han (CHB)	East Asia (Han Chinese)
NA18621	Chinese Han (CHB)	China	East Asia	1000 Genomes Project Consortium	complete genome	Yes	Yes	East Asia	Chinese Han (CHB)	Chinese Han (CHB)	East Asia (Han Chinese)
NA18626	Chinese Han (CHB)	China	East Asia	1000 Genomes Project Consortium	complete genome	Yes	Yes	East Asia	Chinese Han (CHB)	Chinese Han (CHB)	East Asia (Han Chinese)
NA18627	Chinese Han (CHB)	China	East Asia	1000 Genomes Project Consortium	complete genome	Yes	Yes	East Asia	Chinese Han (CHB)	Chinese Han (CHB)	East Asia (Han Chinese)
NA18635	Chinese Han (CHB)	China	East Asia	1000 Genomes Project Consortium	complete genome	Yes	Yes	East Asia	Chinese Han (CHB)	Chinese Han (CHB)	East Asia (Han Chinese)
NA18639	Chinese Han (CHB)	China	East Asia	1000 Genomes Project Consortium	complete genome	Yes	Yes	East Asia	Chinese Han (CHB)	Chinese Han (CHB)	East Asia (Han Chinese)
NA18645	Chinese Han (CHB)	China	East Asia	1000 Genomes Project Consortium	complete genome	Yes	Yes	East Asia	Chinese Han (CHB)	Chinese Han (CHB)	East Asia (Han Chinese)
NA18647	Chinese Han (CHB)	China	East Asia	1000 Genomes Project Consortium	complete genome	Yes	Yes	East Asia	Chinese Han (CHB)	Chinese Han (CHB)	East Asia (Han Chinese)
NA18648	Chinese Han (CHB)	China	East Asia	1000 Genomes Project Consortium	complete genome	Yes	Yes	East Asia	Chinese Han (CHB)	Chinese Han (CHB)	East Asia (Han Chinese)
NA18749	Chinese Han (CHB)	China	East Asia	1000 Genomes Project Consortium	complete genome	Yes	Yes	East Asia	Chinese Han (CHB)	Chinese Han (CHB)	East Asia (Han Chinese)
NA18757	Chinese Han (CHB)	China	East Asia	1000 Genomes Project Consortium	complete genome	Yes	Yes	East Asia	Chinese Han (CHB)	Chinese Han (CHB)	East Asia (Han Chinese)
HG00403	Chinese Han South (CHS)	China	East Asia	1000 Genomes Project Consortium	complete genome	Yes	Yes	East Asia	Chinese Han South (CHS)	Chinese Han South (CHS)	East Asia (Han Chinese)
HG00409	Chinese Han South (CHS)	China	East Asia	1000 Genomes Project Consortium	complete genome	Yes	Yes	East Asia	Chinese Han South (CHS)	Chinese Han South (CHS)	East Asia (Han Chinese)
HG00410	Chinese Han South (CHS)	China	East Asia	1000 Genomes Project Consortium	complete genome	Yes	Yes	East Asia	Chinese Han South (CHS)	Chinese Han South (CHS)	East Asia (Han Chinese)
HG00419	Chinese Han South (CHS)	China	East Asia	1000 Genomes Project Consortium	complete genome	Yes	Yes	East Asia	Chinese Han South (CHS)	Chinese Han South (CHS)	East Asia (Han Chinese)
HG00421	Chinese Han South (CHS)	China	East Asia	1000 Genomes Project Consortium	complete genome	Yes	Yes	East Asia	Chinese Han South (CHS)	Chinese Han South (CHS)	East Asia (Han Chinese)
HG00437	Chinese Han South (CHS)	China	East Asia	1000 Genomes Project Consortium	complete genome	Yes	Yes	East Asia	Chinese Han South (CHS)	Chinese Han South (CHS)	East Asia (Han Chinese)
HG00446	Chinese Han South (CHS)	China	East Asia	1000 Genomes Project Consortium	complete genome	Yes	Yes	East Asia	Chinese Han South (CHS)	Chinese Han South (CHS)	East Asia (Han Chinese)
HG00449	Chinese Han South (CHS)	China	East Asia	1000 Genomes Project Consortium	complete genome	Yes	Yes	East Asia	Chinese Han South (CHS)	Chinese Han South (CHS)	East Asia (Han Chinese)
HG00458	Chinese Han South (CHS)	China	East Asia	1000 Genomes Project Consortium	complete genome	Yes	Yes	East Asia	Chinese Han South (CHS)	Chinese Han South (CHS)	East Asia (Han Chinese)
HG00476	Chinese Han South (CHS)	China	East Asia	1000 Genomes Project Consortium	complete genome	Yes	Yes	East Asia	Chinese Han South (CHS)	Chinese Han South (CHS)	East Asia (Han Chinese)
HG00478	Chinese Han South (CHS)	China	East Asia	1000 Genomes Project Consortium	complete genome	Yes	Yes	East Asia	Chinese Han South (CHS)	Chinese Han South (CHS)	East Asia (Han Chinese)
HG00530	Chinese Han South (CHS)	China	East Asia	1000 Genomes Project Consortium	complete genome	Yes	Yes	East Asia	Chinese Han South (CHS)	Chinese Han South (CHS)	East Asia (Han Chinese)
HG00536	Chinese Han South (CHS)	China	East Asia	1000 Genomes Project Consortium	complete genome	Yes	Yes	East Asia	Chinese Han South (CHS)	Chinese Han South (CHS)	East Asia (Han Chinese)
HG00581	Chinese Han South (CHS)	China	East Asia	1000 Genomes Project Consortium	complete genome	Yes	Yes	East Asia	Chinese Han South (CHS)	Chinese Han South (CHS)	East Asia (Han Chinese)
HG00583	Chinese Han South (CHS)	China	East Asia	1000 Genomes Project Consortium	complete genome	Yes	Yes	East Asia	Chinese Han South (CHS)	Chinese Han South (CHS)	East Asia (Han Chinese)
HG00593	Chinese Han South (CHS)	China	East Asia	1000 Genomes Project Consortium	complete genome	Yes	Yes	East Asia	Chinese Han South (CHS)	Chinese Han South (CHS)	East Asia (Han Chinese)
HG00599	Chinese Han South (CHS)	China	East Asia	1000 Genomes Project Consortium	complete genome	Yes	Yes	East Asia	Chinese Han South (CHS)	Chinese Han South (CHS)	East Asia (Han Chinese)
HG00608	Chinese Han South (CHS)	China	East Asia	1000 Genomes Project Consortium	complete genome	Yes	Yes	East Asia	Chinese Han South (CHS)	Chinese Han South (CHS)	East Asia (Han Chinese)
HG00610	Chinese Han South (CHS)	China	East Asia	1000 Genomes Project Consortium	complete genome	Yes	Yes	East Asia	Chinese Han South (CHS)	Chinese Han South (CHS)	East Asia (Han Chinese)
HG00626	Chinese Han South (CHS)	China	East Asia	1000 Genomes Project Consortium	complete genome	Yes	Yes	East Asia	Chinese Han South (CHS)	Chinese Han South (CHS)	East Asia (Han Chinese)
HG00629	Chinese Han South (CHS)	China	East Asia	1000 Genomes Project Consortium	complete genome	Yes	Yes	East Asia	Chinese Han South (CHS)	Chinese Han South (CHS)	East Asia (Han Chinese)
HG00651	Chinese Han South (CHS)	China	East Asia	1000 Genomes Project Consortium	complete genome	Yes	Yes	East Asia	Chinese Han South (CHS)	Chinese Han South (CHS)	East Asia (Han Chinese)
HG00656	Chinese Han South (CHS)	China	East Asia	1000 Genomes Project Consortium	complete genome	Yes	Yes	East Asia	Chinese Han South (CHS)	Chinese Han South (CHS)	East Asia (Han Chinese)
HG00663	Chinese Han South (CHS)	China	East Asia	1000 Genomes Project Consortium	complete genome	Yes	Yes	East Asia	Chinese Han South (CHS)	Chinese Han South (CHS)	East Asia (Han Chinese)
HG00699	Chinese Han South (CHS)	China	East Asia	1000 Genomes Project Consortium	complete genome	Yes	Yes	East Asia	Chinese Han South (CHS)	Chinese Han South (CHS)	East Asia (Han Chinese)
NA18942	Japanese (JPT)	Japan	East Asia	1000 Genomes Project Consortium	complete genome	Yes	Yes	Japan	Japan (JPT)	Japan (JPT)	Japan
NA18952	Japanese (JPT)	Japan	East Asia	1000 Genomes Project Consortium	complete genome	Yes	Yes	Japan	Japan (JPT)	Japan (JPT)	Japan
NA18956	Japanese (JPT)	Japan	East Asia	1000 Genomes Project Consortium	complete genome	Yes	Yes	Japan	Japan (JPT)	Japan (JPT)	Japan
NA18959	Japanese (JPT)	Japan	East Asia	1000 Genomes Project Consortium	complete genome	Yes	Yes	Japan	Japan (JPT)	Japan (JPT)	Japan
NA18970	Japanese (JPT)	Japan	East Asia	1000 Genomes Project Consortium	complete genome	Yes	Yes	Japan	Japan (JPT)	Japan (JPT)	Japan
NA18974	Japanese (JPT)	Japan	East Asia	1000 Genomes Project Consortium	complete genome	Yes	Yes	Japan	Japan (JPT)	Japan (JPT)	Japan
NA18975	Japanese (JPT)	Japan	East Asia	1000 Genomes Project Consortium	complete genome	Yes	Yes	Japan	Japan (JPT)	Japan (JPT)	Japan
NA18976	Japanese (JPT)	Japan	East Asia	1000 Genomes Project Consortium	complete genome	Yes	Yes	East Asia	Japan (JPT)	Japan (JPT)	East Asia (Han Chinese)
NA18982	Japanese (JPT)	Japan	East Asia	1000 Genomes Project Consortium	complete genome	Yes	Yes	Japan	Japan (JPT)	Japan (JPT)	Japan
NA18990	Japanese (JPT)	Japan	East Asia	1000 Genomes Project Consortium	complete genome	Yes	Yes	Japan	Japan (JPT)	Japan (JPT)	Japan
NA18992	Japanese (JPT)	Japan	East Asia	1000 Genomes Project Consortium	complete genome	Yes	Yes	Japan	Japan (JPT)	Japan (JPT)	Japan
NA19006	Japanese (JPT)	Japan	East Asia	1000 Genomes Project Consortium	complete genome	Yes	Yes	Japan	Japan (JPT)	Japan (JPT)	Japan
NA19010	Japanese (JPT)	Japan	East Asia	1000 Genomes Project Consortium	complete genome	Yes	Yes	Japan	Japan (JPT)	Japan (JPT)	Japan
NA19054	Japanese (JPT)	Japan	East Asia	1000 Genomes Project Consortium	complete genome	Yes	Yes	Japan	Japan (JPT)	Japan (JPT)	Japan
NA19056	Japanese (JPT)	Japan	East Asia	1000 Genomes Project Consortium	complete genome	Yes	Yes	Japan	Japan (JPT)	Japan (JPT)	Japan
NA19060	Japanese (JPT)	Japan	East Asia	1000 Genomes Project Consortium	complete genome	Yes	Yes	Japan	Japan (JPT)	Japan (JPT)	Japan
NA19065	Japanese (JPT)	Japan	East Asia	1000 Genomes Project Consortium	complete genome	Yes	Yes	Japan	Japan (JPT)	Japan (JPT)	Japan
NA19066	Japanese (JPT)	Japan	East Asia	1000 Genomes Project Consortium	complete genome	Yes	Yes	Japan	Japan (JPT)	Japan (JPT)	Japan
NA19070	Japanese (JPT)	Japan	East Asia	1000 Genomes Project Consortium	complete genome	Yes	Yes	Japan	Japan (JPT)	Japan (JPT)	Japan
NA19074	Japanese (JPT)	Japan	East Asia	1000 Genomes Project Consortium	complete genome	Yes	Yes	Japan	Japan (JPT)	Japan (JPT)	Japan
NA19083	Japanese (JPT)	Japan	East Asia	1000 Genomes Project Consortium	complete genome	Yes	Yes	Japan	Japan (JPT)	Japan (JPT)	Japan
NA19084	Japanese (JPT)	Japan	East Asia	1000 Genomes Project Consortium	complete genome	Yes	Yes	Japan	Japan (JPT)	Japan (JPT)	Japan
NA19087	Japanese (JPT)	Japan	East Asia	1000 Genomes Project Consortium	complete genome	Yes	Yes	Japan	Japan (JPT)	Japan (JPT)	Japan
NA19089	Japanese (JPT)	Japan	East Asia	1000 Genomes Project Consortium	complete genome	Yes	Yes	Japan	Japan (JPT)	Japan (JPT)	Japan
NA19091	Japanese (JPT)	Japan	East Asia	1000 Genomes Project Consortium	complete genome	Yes	Yes	Japan	Japan (JPT)	Japan (JPT)	Japan
HG01595	Vietnamese (KHV)	Vietnam	MSEA	1000 Genomes Project Consortium	complete genome	Yes	Yes	mainland SE Asia	Veitnam (KHV)	Veitnam (KHV)	mainland SE Asia
HG01596	Vietnamese (KHV)	Vietnam	MSEA	1000 Genomes Project Consortium	complete genome	Yes	Yes	mainland SE Asia	Veitnam (KHV)	Veitnam (KHV)	mainland SE Asia
HG01840	Vietnamese (KHV)	Vietnam	MSEA	1000 Genomes Project Consortium	complete genome	Yes	Yes	mainland SE Asia	Veitnam (KHV)	Veitnam (KHV)	mainland SE Asia
HG01861	Vietnamese (KHV)	Vietnam	MSEA	1000 Genomes Project Consortium	complete genome	Yes	Yes	mainland SE Asia	Veitnam (KHV)	Veitnam (KHV)	mainland SE Asia
HG01864	Vietnamese (KHV)	Vietnam	MSEA	1000 Genomes Project Consortium	complete genome	Yes	Yes	mainland SE Asia	Veitnam (KHV)	Veitnam (KHV)	mainland SE Asia
HG01867	Vietnamese (KHV)	Vietnam	MSEA	1000 Genomes Project Consortium	complete genome	Yes	Yes	mainland SE Asia	Veitnam (KHV)	Veitnam (KHV)	mainland SE Asia
HG01868	Vietnamese (KHV)	Vietnam	MSEA	1000 Genomes Project Consortium	complete genome	Yes	Yes	mainland SE Asia	Veitnam (KHV)	Veitnam (KHV)	mainland SE Asia
HG01871	Vietnamese (KHV)	Vietnam	MSEA	1000 Genomes Project Consortium	complete genome	Yes	Yes	mainland SE Asia	Veitnam (KHV)	Veitnam (KHV)	mainland SE Asia
HG01872	Vietnamese (KHV)	Vietnam	MSEA	1000 Genomes Project Consortium	complete genome	Yes	Yes	mainland SE Asia	Veitnam (KHV)	Veitnam (KHV)	mainland SE Asia
HG01873	Vietnamese (KHV)	Vietnam	MSEA	1000 Genomes Project Consortium	complete genome	Yes	Yes	mainland SE Asia	Veitnam (KHV)	Veitnam (KHV)	mainland SE Asia
HG01874	Vietnamese (KHV)	Vietnam	MSEA	1000 Genomes Project Consortium	complete genome	Yes	Yes	mainland SE Asia	Veitnam (KHV)	Veitnam (KHV)	mainland SE Asia
HG02032	Vietnamese (KHV)	Vietnam	MSEA	1000 Genomes Project Consortium	complete genome	Yes	Yes	mainland SE Asia	Veitnam (KHV)	Veitnam (KHV)	mainland SE Asia
HG02061	Vietnamese (KHV)	Vietnam	MSEA	1000 Genomes Project Consortium	complete genome	Yes	Yes	mainland SE Asia	Veitnam (KHV)	Veitnam (KHV)	mainland SE Asia
HG02069	Vietnamese (KHV)	Vietnam	MSEA	1000 Genomes Project Consortium	complete genome	Yes	Yes	mainland SE Asia	Veitnam (KHV)	Veitnam (KHV)	mainland SE Asia
HG02070	Vietnamese (KHV)	Vietnam	MSEA	1000 Genomes Project Consortium	complete genome	Yes	Yes	mainland SE Asia	Veitnam (KHV)	Veitnam (KHV)	mainland SE Asia
HG02072	Vietnamese (KHV)	Vietnam	MSEA	1000 Genomes Project Consortium	complete genome	Yes	Yes	mainland SE Asia	Veitnam (KHV)	Veitnam (KHV)	mainland SE Asia
HG02079	Vietnamese (KHV)	Vietnam	MSEA	1000 Genomes Project Consortium	complete genome	Yes	Yes	mainland SE Asia	Veitnam (KHV)	Veitnam (KHV)	mainland SE Asia
HG02081	Vietnamese (KHV)	Vietnam	MSEA	1000 Genomes Project Consortium	complete genome	Yes	Yes	mainland SE Asia	Veitnam (KHV)	Veitnam (KHV)	mainland SE Asia
HG02082	Vietnamese (KHV)	Vietnam	MSEA	1000 Genomes Project Consortium	complete genome	Yes	Yes	mainland SE Asia	Veitnam (KHV)	Veitnam (KHV)	mainland SE Asia
HG02086	Vietnamese (KHV)	Vietnam	MSEA	1000 Genomes Project Consortium	complete genome	Yes	Yes	mainland SE Asia	Veitnam (KHV)	Veitnam (KHV)	mainland SE Asia
HG02088	Vietnamese (KHV)	Vietnam	MSEA	1000 Genomes Project Consortium	complete genome	Yes	Yes	mainland SE Asia	Veitnam (KHV)	Veitnam (KHV)	mainland SE Asia
HG02113	Vietnamese (KHV)	Vietnam	MSEA	1000 Genomes Project Consortium	complete genome	Yes	Yes	mainland SE Asia	Veitnam (KHV)	Veitnam (KHV)	mainland SE Asia
HG02137	Vietnamese (KHV)	Vietnam	MSEA	1000 Genomes Project Consortium	complete genome	Yes	Yes	mainland SE Asia	Veitnam (KHV)	Veitnam (KHV)	mainland SE Asia
HG02138	Vietnamese (KHV)	Vietnam	MSEA	1000 Genomes Project Consortium	complete genome	Yes	Yes	mainland SE Asia	Veitnam (KHV)	Veitnam (KHV)	mainland SE Asia
HG02139	Vietnamese (KHV)	Vietnam	MSEA	1000 Genomes Project Consortium	complete genome	Yes	Yes	mainland SE Asia	Veitnam (KHV)	Veitnam (KHV)	mainland SE Asia
HG01566	Peruvian (PEL)	Peru	America	1000 Genomes Project Consortium	complete genome	Yes	Yes	America	America (PEL)	America (PEL)	America
HG01572	Peruvian (PEL)	Peru	America	1000 Genomes Project Consortium	complete genome	Yes	Yes	America	America (PEL)	America (PEL)	America
HG01926	Peruvian (PEL)	Peru	America	1000 Genomes Project Consortium	complete genome	Yes	Yes	America	America (PEL)	America (PEL)	America
HG01933	Peruvian (PEL)	Peru	America	1000 Genomes Project Consortium	complete genome	Yes	Yes	America	America (PEL)	America (PEL)	America
HG01939	Peruvian (PEL)	Peru	America	1000 Genomes Project Consortium	complete genome	Yes	Yes	America	America (PEL)	America (PEL)	America
HG01942	Peruvian (PEL)	Peru	America	1000 Genomes Project Consortium	complete genome	Yes	Yes	America	America (PEL)	America (PEL)	America
HG01944	Peruvian (PEL)	Peru	America	1000 Genomes Project Consortium	complete genome	Yes	Yes	America	America (PEL)	America (PEL)	America
HG01948	Peruvian (PEL)	Peru	America	1000 Genomes Project Consortium	complete genome	Yes	Yes	America	America (PEL)	America (PEL)	America
HG01977	Peruvian (PEL)	Peru	America	1000 Genomes Project Consortium	complete genome	Yes	Yes	America	America (PEL)	America (PEL)	America
HG01980	Peruvian (PEL)	Peru	America	1000 Genomes Project Consortium	complete genome	Yes	Yes	America	America (PEL)	America (PEL)	America
HG01991	Peruvian (PEL)	Peru	America	1000 Genomes Project Consortium	complete genome	Yes	Yes	America	America (PEL)	America (PEL)	America
HG02002	Peruvian (PEL)	Peru	America	1000 Genomes Project Consortium	complete genome	Yes	Yes	America	America (PEL)	America (PEL)	America
HG02003	Peruvian (PEL)	Peru	America	1000 Genomes Project Consortium	complete genome	Yes	Yes	America	America (PEL)	America (PEL)	America
HG02102	Peruvian (PEL)	Peru	America	1000 Genomes Project Consortium	complete genome	Yes	Yes	America	America (PEL)	America (PEL)	America
HG02105	Peruvian (PEL)	Peru	America	1000 Genomes Project Consortium	complete genome	Yes	Yes	America	America (PEL)	America (PEL)	America
HG02259	Peruvian (PEL)	Peru	America	1000 Genomes Project Consortium	complete genome	Yes	Yes	America	America (PEL)	America (PEL)	America
HG02260	Peruvian (PEL)	Peru	America	1000 Genomes Project Consortium	complete genome	Yes	Yes	America	America (PEL)	America (PEL)	America
HG02266	Peruvian (PEL)	Peru	America	1000 Genomes Project Consortium	complete genome	Yes	Yes	America	America (PEL)	America (PEL)	America
HG02274	Peruvian (PEL)	Peru	America	1000 Genomes Project Consortium	complete genome	Yes	Yes	America	America (PEL)	America (PEL)	America
HG02277	Peruvian (PEL)	Peru	America	1000 Genomes Project Consortium	complete genome	Yes	Yes	America	America (PEL)	America (PEL)	America
HG02278	Peruvian (PEL)	Peru	America	1000 Genomes Project Consortium	complete genome	Yes	Yes	America	America (PEL)	America (PEL)	America
HG02285	Peruvian (PEL)	Peru	America	1000 Genomes Project Consortium	complete genome	Yes	Yes	America	America (PEL)	America (PEL)	America
HG02299	Peruvian (PEL)	Peru	America	1000 Genomes Project Consortium	complete genome	Yes	Yes	America	America (PEL)	America (PEL)	America
HG02345	Peruvian (PEL)	Peru	America	1000 Genomes Project Consortium	complete genome	Yes	Yes	America	America (PEL)	America (PEL)	America
HG02425	Peruvian (PEL)	Peru	America	1000 Genomes Project Consortium	complete genome	Yes	Yes	America	America (PEL)	America (PEL)	America
HG03643	Sri Lankan (STU)	Sri Lanka	South Asia	1000 Genomes Project Consortium	complete genome	Yes	Yes	South Asia	South Asia (STU)	South Asia (STU)	South Asia
HG03681	Sri Lankan (STU)	Sri Lanka	South Asia	1000 Genomes Project Consortium	complete genome	Yes	Yes	South Asia	South Asia (STU)	South Asia (STU)	South Asia
HG03687	Sri Lankan (STU)	Sri Lanka	South Asia	1000 Genomes Project Consortium	complete genome	Yes	Yes	South Asia	South Asia (STU)	South Asia (STU)	South Asia
HG03690	Sri Lankan (STU)	Sri Lanka	South Asia	1000 Genomes Project Consortium	complete genome	Yes	Yes	South Asia	South Asia (STU)	South Asia (STU)	South Asia
HG03691	Sri Lankan (STU)	Sri Lanka	South Asia	1000 Genomes Project Consortium	complete genome	Yes	Yes	South Asia	South Asia (STU)	South Asia (STU)	South Asia
HG03741	Sri Lankan (STU)	Sri Lanka	South Asia	1000 Genomes Project Consortium	complete genome	Yes	Yes	South Asia	South Asia (STU)	South Asia (STU)	South Asia
HG03753	Sri Lankan (STU)	Sri Lanka	South Asia	1000 Genomes Project Consortium	complete genome	Yes	Yes	South Asia	South Asia (STU)	South Asia (STU)	South Asia
HG03756	Sri Lankan (STU)	Sri Lanka	South Asia	1000 Genomes Project Consortium	complete genome	Yes	Yes	South Asia	South Asia (STU)	South Asia (STU)	South Asia
HG03760	Sri Lankan (STU)	Sri Lanka	South Asia	1000 Genomes Project Consortium	complete genome	Yes	Yes	South Asia	South Asia (STU)	South Asia (STU)	South Asia
HG03837	Sri Lankan (STU)	Sri Lanka	South Asia	1000 Genomes Project Consortium	complete genome	Yes	Yes	South Asia	South Asia (STU)	South Asia (STU)	South Asia
HG03844	Sri Lankan (STU)	Sri Lanka	South Asia	1000 Genomes Project Consortium	complete genome	Yes	Yes	South Asia	South Asia (STU)	South Asia (STU)	South Asia
HG03848	Sri Lankan (STU)	Sri Lanka	South Asia	1000 Genomes Project Consortium	complete genome	Yes	Yes	South Asia	South Asia (STU)	South Asia (STU)	South Asia
HG03849	Sri Lankan (STU)	Sri Lanka	South Asia	1000 Genomes Project Consortium	complete genome	Yes	Yes	South Asia	South Asia (STU)	South Asia (STU)	South Asia
HG03854	Sri Lankan (STU)	Sri Lanka	South Asia	1000 Genomes Project Consortium	complete genome	Yes	Yes	South Asia	South Asia (STU)	South Asia (STU)	South Asia
HG03888	Sri Lankan (STU)	Sri Lanka	South Asia	1000 Genomes Project Consortium	complete genome	Yes	Yes	South Asia	South Asia (STU)	South Asia (STU)	South Asia
HG03896	Sri Lankan (STU)	Sri Lanka	South Asia	1000 Genomes Project Consortium	complete genome	Yes	Yes	South Asia	South Asia (STU)	South Asia (STU)	South Asia
HG03898	Sri Lankan (STU)	Sri Lanka	South Asia	1000 Genomes Project Consortium	complete genome	Yes	Yes	South Asia	South Asia (STU)	South Asia (STU)	South Asia
HG03899	Sri Lankan (STU)	Sri Lanka	South Asia	1000 Genomes Project Consortium	complete genome	Yes	Yes	South Asia	South Asia (STU)	South Asia (STU)	South Asia
HG03944	Sri Lankan (STU)	Sri Lanka	South Asia	1000 Genomes Project Consortium	complete genome	Yes	Yes	South Asia	South Asia (STU)	South Asia (STU)	South Asia
HG03955	Sri Lankan (STU)	Sri Lanka	South Asia	1000 Genomes Project Consortium	complete genome	Yes	Yes	South Asia	South Asia (STU)	South Asia (STU)	South Asia
HG03990	Sri Lankan (STU)	Sri Lanka	South Asia	1000 Genomes Project Consortium	complete genome	Yes	Yes	South Asia	South Asia (STU)	South Asia (STU)	South Asia
HG04003	Sri Lankan (STU)	Sri Lanka	South Asia	1000 Genomes Project Consortium	complete genome	Yes	Yes	South Asia	South Asia (STU)	South Asia (STU)	South Asia
HG04006	Sri Lankan (STU)	Sri Lanka	South Asia	1000 Genomes Project Consortium	complete genome	Yes	Yes	South Asia	South Asia (STU)	South Asia (STU)	South Asia
HG04099	Sri Lankan (STU)	Sri Lanka	South Asia	1000 Genomes Project Consortium	complete genome	Yes	Yes	South Asia	South Asia (STU)	South Asia (STU)	South Asia
HG04107	Sri Lankan (STU)	Sri Lanka	South Asia	1000 Genomes Project Consortium	complete genome	Yes	Yes	South Asia	South Asia (STU)	South Asia (STU)	South Asia
NA18498	Yoruba (YRI)	Africa	Africa	1000 Genomes Project Consortium	complete genome	Yes	Yes	Africa	Africa (YRI)	Africa (YRI)	Africa
NA18507	Yoruba (YRI)	Africa	Africa	1000 Genomes Project Consortium	complete genome	Yes	Yes	Africa	Africa (YRI)	Africa (YRI)	Africa
NA18510	Yoruba (YRI)	Africa	Africa	1000 Genomes Project Consortium	complete genome	Yes	Yes	Africa	Africa (YRI)	Africa (YRI)	Africa
NA18511	Yoruba (YRI)	Africa	Africa	1000 Genomes Project Consortium	complete genome	Yes	Yes	Africa	Africa (YRI)	Africa (YRI)	Africa
NA18520	Yoruba (YRI)	Africa	Africa	1000 Genomes Project Consortium	complete genome	Yes	Yes	Africa	Africa (YRI)	Africa (YRI)	Africa
NA18523	Yoruba (YRI)	Africa	Africa	1000 Genomes Project Consortium	complete genome	Yes	Yes	Africa	Africa (YRI)	Africa (YRI)	Africa
NA18856	Yoruba (YRI)	Africa	Africa	1000 Genomes Project Consortium	complete genome	Yes	Yes	Africa	Africa (YRI)	Africa (YRI)	Africa
NA18909	Yoruba (YRI)	Africa	Africa	1000 Genomes Project Consortium	complete genome	Yes	Yes	Africa	Africa (YRI)	Africa (YRI)	Africa
NA19116	Yoruba (YRI)	Africa	Africa	1000 Genomes Project Consortium	complete genome	Yes	Yes	Africa	Africa (YRI)	Africa (YRI)	Africa
NA19121	Yoruba (YRI)	Africa	Africa	1000 Genomes Project Consortium	complete genome	Yes	Yes	Africa	Africa (YRI)	Africa (YRI)	Africa
NA19130	Yoruba (YRI)	Africa	Africa	1000 Genomes Project Consortium	complete genome	Yes	Yes	Africa	Africa (YRI)	Africa (YRI)	Africa
NA19131	Yoruba (YRI)	Africa	Africa	1000 Genomes Project Consortium	complete genome	Yes	Yes	Africa	Africa (YRI)	Africa (YRI)	Africa
NA19137	Yoruba (YRI)	Africa	Africa	1000 Genomes Project Consortium	complete genome	Yes	Yes	Africa	Africa (YRI)	Africa (YRI)	Africa
NA19141	Yoruba (YRI)	Africa	Africa	1000 Genomes Project Consortium	complete genome	Yes	Yes	Africa	Africa (YRI)	Africa (YRI)	Africa
NA19160	Yoruba (YRI)	Africa	Africa	1000 Genomes Project Consortium	complete genome	Yes	Yes	Africa	Africa (YRI)	Africa (YRI)	Africa
NA19171	Yoruba (YRI)	Africa	Africa	1000 Genomes Project Consortium	complete genome	Yes	Yes	Africa	Africa (YRI)	Africa (YRI)	Africa
NA19175	Yoruba (YRI)	Africa	Africa	1000 Genomes Project Consortium	complete genome	Yes	Yes	Africa	Africa (YRI)	Africa (YRI)	Africa
NA19184	Yoruba (YRI)	Africa	Africa	1000 Genomes Project Consortium	complete genome	Yes	Yes	Africa	Africa (YRI)	Africa (YRI)	Africa
NA19185	Yoruba (YRI)	Africa	Africa	1000 Genomes Project Consortium	complete genome	Yes	Yes	Africa	Africa (YRI)	Africa (YRI)	Africa
NA19201	Yoruba (YRI)	Africa	Africa	1000 Genomes Project Consortium	complete genome	Yes	Yes	Africa	Africa (YRI)	Africa (YRI)	Africa
NA19206	Yoruba (YRI)	Africa	Africa	1000 Genomes Project Consortium	complete genome	Yes	Yes	Africa	Africa (YRI)	Africa (YRI)	Africa
NA19214	Yoruba (YRI)	Africa	Africa	1000 Genomes Project Consortium	complete genome	Yes	Yes	Africa	Africa (YRI)	Africa (YRI)	Africa
NA19222	Yoruba (YRI)	Africa	Africa	1000 Genomes Project Consortium	complete genome	Yes	Yes	Africa	Africa (YRI)	Africa (YRI)	Africa
NA19225	Yoruba (YRI)	Africa	Africa	1000 Genomes Project Consortium	complete genome	Yes	Yes	Africa	Africa (YRI)	Africa (YRI)	Africa
NA19236	Yoruba (YRI)	Africa	Africa	1000 Genomes Project Consortium	complete genome	Yes	Yes	Africa	Africa (YRI)	Africa (YRI)	Africa
bumaBR50	Burmese	Myanmar	MSEA	Chaubey, et al. 2010	Illumina 660K	Yes	Yes	Myanmar	Myanmar	Myanmar	Myanmar
bumaBR54	Burmese	Myanmar	MSEA	Chaubey, et al. 2010	Illumina 660K	Yes	Yes	Myanmar	Myanmar	Myanmar	Myanmar
bumaBR55	Burmese	Myanmar	MSEA	Chaubey, et al. 2010	Illumina 660K	Yes	Yes	Myanmar	Myanmar	Myanmar	Myanmar
bumaBR56	Burmese	Myanmar	MSEA	Chaubey, et al. 2010	Illumina 660K	Yes	Yes	Myanmar	Myanmar	Myanmar	Myanmar
bumaBR62	Burmese	Myanmar	MSEA	Chaubey, et al. 2010	Illumina 660K	Yes	Yes	Myanmar	Myanmar	Myanmar	Myanmar
bumaBR64	Burmese	Myanmar	MSEA	Chaubey, et al. 2010	Illumina 660K	Yes	Yes	Myanmar	Myanmar	Myanmar	Myanmar
bumaBR68	Burmese	Myanmar	MSEA	Chaubey, et al. 2010	Illumina 660K	Yes	Yes	Myanmar	Myanmar	Myanmar	Myanmar
bumaBR69	Burmese	Myanmar	MSEA	Chaubey, et al. 2010	Illumina 660K	Yes	Yes	Myanmar	Myanmar	Myanmar	Myanmar
bumaBR78	Burmese	Myanmar	MSEA	Chaubey, et al. 2010	Illumina 660K	Yes	Yes	Myanmar	Myanmar	Myanmar	Myanmar
bumaBR81	Burmese	Myanmar	MSEA	Chaubey, et al. 2010	Illumina 660K	Yes	Yes	Myanmar	Myanmar	Myanmar	Myanmar
bumaBR83	Burmese	Myanmar	MSEA	Chaubey, et al. 2010	Illumina 660K	Yes	Yes	Myanmar	Myanmar	Myanmar	Myanmar
bumaBR84	Burmese	Myanmar	MSEA	Chaubey, et al. 2010	Illumina 660K	Yes	Yes	Myanmar	Myanmar	Myanmar	Myanmar
bumaBR91	Burmese	Myanmar	MSEA	Chaubey, et al. 2010	Illumina 660K	Yes	Yes	South Asia	Myanmar	Myanmar	South Asia
bumaBR98	Burmese	Myanmar	MSEA	Chaubey, et al. 2010	Illumina 660K	Yes	Yes	Myanmar	Myanmar	Myanmar	Myanmar
bumaBR110	Burmese	Myanmar	MSEA	Chaubey, et al. 2010	Illumina 660K	Yes	Yes	Myanmar	Myanmar	Myanmar	Myanmar
GRC10041182	Java	Java	ISEA	Hudjashov, et al. 2017	Affymetrix Axiom Human Array	Yes	No	N/A	Java	N/A	N/A
GRC10041183	Java	Java	ISEA	Hudjashov, et al. 2017	Affymetrix Axiom Human Array	Yes	No	N/A	Java	N/A	N/A
GRC10041184	Java	Java	ISEA	Hudjashov, et al. 2017	Affymetrix Axiom Human Array	Yes	No	N/A	Java	N/A	N/A
GRC10041185	Java	Java	ISEA	Hudjashov, et al. 2017	Affymetrix Axiom Human Array	Yes	No	N/A	Java	N/A	N/A
GRC10041186	Java	Java	ISEA	Hudjashov, et al. 2017	Affymetrix Axiom Human Array	Yes	No	N/A	Java	N/A	N/A
GRC10041217	Java	Java	ISEA	Hudjashov, et al. 2017	Affymetrix Axiom Human Array	Yes	No	N/A	Java	N/A	N/A
GRC10041218	Java	Java	ISEA	Hudjashov, et al. 2017	Affymetrix Axiom Human Array	Yes	No	N/A	Java	N/A	N/A
GRC10041220	Java	Java	ISEA	Hudjashov, et al. 2017	Affymetrix Axiom Human Array	Yes	No	N/A	Java	N/A	N/A
GRC10041221	Java	Java	ISEA	Hudjashov, et al. 2017	Affymetrix Axiom Human Array	Yes	No	N/A	Java	N/A	N/A
GRC10041222	Java	Java	ISEA	Hudjashov, et al. 2017	Affymetrix Axiom Human Array	Yes	No	N/A	Java	N/A	N/A
GRC10041223	Java	Java	ISEA	Hudjashov, et al. 2017	Affymetrix Axiom Human Array	Yes	No	N/A	Java	N/A	N/A
GRC10041224	Java	Java	ISEA	Hudjashov, et al. 2017	Affymetrix Axiom Human Array	Yes	No	N/A	Java	N/A	N/A
GRC10041225	Java	Java	ISEA	Hudjashov, et al. 2017	Affymetrix Axiom Human Array	Yes	No	N/A	Java	N/A	N/A
GRC10041226	Java	Java	ISEA	Hudjashov, et al. 2017	Affymetrix Axiom Human Array	Yes	No	N/A	Java	N/A	N/A
GRC10041227	Java	Java	ISEA	Hudjashov, et al. 2017	Affymetrix Axiom Human Array	Yes	No	N/A	Java	N/A	N/A
GRC10041228	Java	Java	ISEA	Hudjashov, et al. 2017	Affymetrix Axiom Human Array	Yes	No	N/A	Java	N/A	N/A
GRC10041230	Java	Java	ISEA	Hudjashov, et al. 2017	Affymetrix Axiom Human Array	Yes	No	N/A	Java	N/A	N/A
GRC10041231	Java	Java	ISEA	Hudjashov, et al. 2017	Affymetrix Axiom Human Array	Yes	No	N/A	Java	N/A	N/A
GRC10041232	Java	Java	ISEA	Hudjashov, et al. 2017	Affymetrix Axiom Human Array	Yes	No	N/A	Java	N/A	N/A
GRC10041233	Java	Java	ISEA	Hudjashov, et al. 2017	Affymetrix Axiom Human Array	Yes	No	N/A	Java	N/A	N/A
GRC10041235	Java	Java	ISEA	Hudjashov, et al. 2017	Affymetrix Axiom Human Array	Yes	No	N/A	Java	N/A	N/A
GRC11052345	Baining	New Britain	Melanesia	Hudjashov, et al. 2017	Affymetrix Axiom Human Array	Yes	No	N/A	PNG Baining	N/A	N/A
GRC11052346	Baining	New Britain	Melanesia	Hudjashov, et al. 2017	Affymetrix Axiom Human Array	Yes	No	N/A	PNG Baining	N/A	N/A
GRC11052348	Baining	New Britain	Melanesia	Hudjashov, et al. 2017	Affymetrix Axiom Human Array	Yes	No	N/A	PNG Baining	N/A	N/A
GRC11052349	Baining	New Britain	Melanesia	Hudjashov, et al. 2017	Affymetrix Axiom Human Array	Yes	No	N/A	PNG Baining	N/A	N/A
GRC11052350	Baining	New Britain	Melanesia	Hudjashov, et al. 2017	Affymetrix Axiom Human Array	Yes	No	N/A	PNG Baining	N/A	N/A
GRC11052351	Baining	New Britain	Melanesia	Hudjashov, et al. 2017	Affymetrix Axiom Human Array	Yes	No	N/A	PNG Baining	N/A	N/A
GRC11052352	Baining	New Britain	Melanesia	Hudjashov, et al. 2017	Affymetrix Axiom Human Array	Yes	No	N/A	PNG Baining	N/A	N/A
GRC11052353	Baining	New Britain	Melanesia	Hudjashov, et al. 2017	Affymetrix Axiom Human Array	Yes	No	N/A	PNG Baining	N/A	N/A
GRC11052354	Baining	New Britain	Melanesia	Hudjashov, et al. 2017	Affymetrix Axiom Human Array	Yes	No	N/A	PNG Baining	N/A	N/A
GRC11052355	Baining	New Britain	Melanesia	Hudjashov, et al. 2017	Affymetrix Axiom Human Array	Yes	No	N/A	PNG Baining	N/A	N/A
GRC11052356	Baining	New Britain	Melanesia	Hudjashov, et al. 2017	Affymetrix Axiom Human Array	Yes	No	N/A	PNG Baining	N/A	N/A
GRC11052357	Baining	New Britain	Melanesia	Hudjashov, et al. 2017	Affymetrix Axiom Human Array	Yes	No	N/A	PNG Baining	N/A	N/A
GRC11052358	Baining	New Britain	Melanesia	Hudjashov, et al. 2017	Affymetrix Axiom Human Array	Yes	No	N/A	PNG Baining	N/A	N/A
GRC11052359	Baining	New Britain	Melanesia	Hudjashov, et al. 2017	Affymetrix Axiom Human Array	Yes	No	N/A	PNG Baining	N/A	N/A
GRC11052360	Baining	New Britain	Melanesia	Hudjashov, et al. 2017	Affymetrix Axiom Human Array	Yes	No	N/A	PNG Baining	N/A	N/A
GRC11052361	Baining	New Britain	Melanesia	Hudjashov, et al. 2017	Affymetrix Axiom Human Array	Yes	No	N/A	PNG Baining	N/A	N/A
GRC11052362	Baining	New Britain	Melanesia	Hudjashov, et al. 2017	Affymetrix Axiom Human Array	Yes	No	N/A	PNG Baining	N/A	N/A
GRC11053402	Baining	New Britain	Melanesia	Hudjashov, et al. 2017	Affymetrix Axiom Human Array	Yes	No	N/A	PNG Baining	N/A	N/A
GRC11053403	Baining	New Britain	Melanesia	Hudjashov, et al. 2017	Affymetrix Axiom Human Array	Yes	No	N/A	PNG Baining	N/A	N/A
GRC11053404	Baining	New Britain	Melanesia	Hudjashov, et al. 2017	Affymetrix Axiom Human Array	Yes	No	N/A	PNG Baining	N/A	N/A
GRC11053405	Baining	New Britain	Melanesia	Hudjashov, et al. 2017	Affymetrix Axiom Human Array	Yes	No	N/A	PNG Baining	N/A	N/A
GRC11054334	Samoa	Samoa	Polynesia	Hudjashov, et al. 2017	Affymetrix Axiom Human Array	Yes	No	N/A	Samoa	N/A	N/A
GRC11054335	Samoa	Samoa	Polynesia	Hudjashov, et al. 2017	Affymetrix Axiom Human Array	Yes	No	N/A	Samoa	N/A	N/A
GRC11054336	Samoa	Samoa	Polynesia	Hudjashov, et al. 2017	Affymetrix Axiom Human Array	Yes	No	N/A	Samoa	N/A	N/A
GRC11054337	Samoa	Samoa	Polynesia	Hudjashov, et al. 2017	Affymetrix Axiom Human Array	Yes	No	N/A	Samoa	N/A	N/A
GRC11054338	Samoa	Samoa	Polynesia	Hudjashov, et al. 2017	Affymetrix Axiom Human Array	Yes	No	N/A	Samoa	N/A	N/A
GRC11054339	Samoa	Samoa	Polynesia	Hudjashov, et al. 2017	Affymetrix Axiom Human Array	Yes	No	N/A	Samoa	N/A	N/A
GRC11054340	Samoa	Samoa	Polynesia	Hudjashov, et al. 2017	Affymetrix Axiom Human Array	Yes	No	N/A	Samoa	N/A	N/A
GRC11054341	Samoa	Samoa	Polynesia	Hudjashov, et al. 2017	Affymetrix Axiom Human Array	Yes	No	N/A	Samoa	N/A	N/A
GRC11054342	Samoa	Samoa	Polynesia	Hudjashov, et al. 2017	Affymetrix Axiom Human Array	Yes	No	N/A	Samoa	N/A	N/A
GRC11054343	Samoa	Samoa	Polynesia	Hudjashov, et al. 2017	Affymetrix Axiom Human Array	Yes	No	N/A	Samoa	N/A	N/A
GRC11053550	Sumatra	Sumatra	ISEA	Hudjashov, et al. 2017	Affymetrix Axiom Human Array	Yes	No	N/A	Sumatra	N/A	N/A
GRC11053551	Sumatra	Sumatra	ISEA	Hudjashov, et al. 2017	Affymetrix Axiom Human Array	Yes	No	N/A	Sumatra	N/A	N/A
GRC11053552	Sumatra	Sumatra	ISEA	Hudjashov, et al. 2017	Affymetrix Axiom Human Array	Yes	No	N/A	Sumatra	N/A	N/A
GRC11053553	Sumatra	Sumatra	ISEA	Hudjashov, et al. 2017	Affymetrix Axiom Human Array	Yes	No	N/A	Sumatra	N/A	N/A
GRC11053554	Sumatra	Sumatra	ISEA	Hudjashov, et al. 2017	Affymetrix Axiom Human Array	Yes	No	N/A	Sumatra	N/A	N/A
GRC11053555	Sumatra	Sumatra	ISEA	Hudjashov, et al. 2017	Affymetrix Axiom Human Array	Yes	No	N/A	Sumatra	N/A	N/A
GRC11053556	Sumatra	Sumatra	ISEA	Hudjashov, et al. 2017	Affymetrix Axiom Human Array	Yes	No	N/A	Sumatra	N/A	N/A
GRC11053557	Sumatra	Sumatra	ISEA	Hudjashov, et al. 2017	Affymetrix Axiom Human Array	Yes	No	N/A	Sumatra	N/A	N/A
GRC11053558	Sumatra	Sumatra	ISEA	Hudjashov, et al. 2017	Affymetrix Axiom Human Array	Yes	No	N/A	Sumatra	N/A	N/A
GRC11053559	Sumatra	Sumatra	ISEA	Hudjashov, et al. 2017	Affymetrix Axiom Human Array	Yes	No	N/A	Sumatra	N/A	N/A
GRC11053560	Sumatra	Sumatra	ISEA	Hudjashov, et al. 2017	Affymetrix Axiom Human Array	Yes	No	N/A	Sumatra	N/A	N/A
GRC11053561	Sumatra	Sumatra	ISEA	Hudjashov, et al. 2017	Affymetrix Axiom Human Array	Yes	No	N/A	Sumatra	N/A	N/A
GRC11053562	Sumatra	Sumatra	ISEA	Hudjashov, et al. 2017	Affymetrix Axiom Human Array	Yes	No	N/A	Sumatra	N/A	N/A
GRC11053563	Sumatra	Sumatra	ISEA	Hudjashov, et al. 2017	Affymetrix Axiom Human Array	Yes	No	N/A	Sumatra	N/A	N/A
GRC11053564	Sumatra	Sumatra	ISEA	Hudjashov, et al. 2017	Affymetrix Axiom Human Array	Yes	No	N/A	Sumatra	N/A	N/A
GRC11053565	Sumatra	Sumatra	ISEA	Hudjashov, et al. 2017	Affymetrix Axiom Human Array	Yes	No	N/A	Sumatra	N/A	N/A
GRC11053566	Sumatra	Sumatra	ISEA	Hudjashov, et al. 2017	Affymetrix Axiom Human Array	Yes	No	N/A	Sumatra	N/A	N/A
GRC11053567	Sumatra	Sumatra	ISEA	Hudjashov, et al. 2017	Affymetrix Axiom Human Array	Yes	No	N/A	Sumatra	N/A	N/A
GRC11053568	Sumatra	Sumatra	ISEA	Hudjashov, et al. 2017	Affymetrix Axiom Human Array	Yes	No	N/A	Sumatra	N/A	N/A
GRC11053569	Sumatra	Sumatra	ISEA	Hudjashov, et al. 2017	Affymetrix Axiom Human Array	Yes	No	N/A	Sumatra	N/A	N/A
GRC11053570	Sumatra	Sumatra	ISEA	Hudjashov, et al. 2017	Affymetrix Axiom Human Array	Yes	No	N/A	Sumatra	N/A	N/A
GRC11053571	Sumatra	Sumatra	ISEA	Hudjashov, et al. 2017	Affymetrix Axiom Human Array	Yes	No	N/A	Sumatra	N/A	N/A
GRC11053572	Sumatra	Sumatra	ISEA	Hudjashov, et al. 2017	Affymetrix Axiom Human Array	Yes	No	N/A	Sumatra	N/A	N/A
GRC11053573	Sumatra	Sumatra	ISEA	Hudjashov, et al. 2017	Affymetrix Axiom Human Array	Yes	No	N/A	Sumatra	N/A	N/A
GRC11053574	Sumatra	Sumatra	ISEA	Hudjashov, et al. 2017	Affymetrix Axiom Human Array	Yes	No	N/A	Sumatra	N/A	N/A
GRC11053575	Sumatra	Sumatra	ISEA	Hudjashov, et al. 2017	Affymetrix Axiom Human Array	Yes	No	N/A	Sumatra	N/A	N/A
GRC11053576	Sumatra	Sumatra	ISEA	Hudjashov, et al. 2017	Affymetrix Axiom Human Array	Yes	No	N/A	Sumatra	N/A	N/A
GRC11053577	Sumatra	Sumatra	ISEA	Hudjashov, et al. 2017	Affymetrix Axiom Human Array	Yes	No	N/A	Sumatra	N/A	N/A
GRC11053578	Sumatra	Sumatra	ISEA	Hudjashov, et al. 2017	Affymetrix Axiom Human Array	Yes	No	N/A	Sumatra	N/A	N/A
GRC11053579	Sumatra	Sumatra	ISEA	Hudjashov, et al. 2017	Affymetrix Axiom Human Array	Yes	No	N/A	Sumatra	N/A	N/A
GRC10047579	Sumba	Sumba	ISEA	Hudjashov, et al. 2017	Affymetrix Axiom Human Array	Yes	No	N/A	Sumba	N/A	N/A
GRC10047580	Sumba	Sumba	ISEA	Hudjashov, et al. 2017	Affymetrix Axiom Human Array	Yes	No	N/A	Sumba	N/A	N/A
GRC10047581	Sumba	Sumba	ISEA	Hudjashov, et al. 2017	Affymetrix Axiom Human Array	Yes	No	N/A	Sumba	N/A	N/A
GRC10047582	Sumba	Sumba	ISEA	Hudjashov, et al. 2017	Affymetrix Axiom Human Array	Yes	No	N/A	Sumba	N/A	N/A
GRC10047583	Sumba	Sumba	ISEA	Hudjashov, et al. 2017	Affymetrix Axiom Human Array	Yes	No	N/A	Sumba	N/A	N/A
GRC10047585	Sumba	Sumba	ISEA	Hudjashov, et al. 2017	Affymetrix Axiom Human Array	Yes	No	N/A	Sumba	N/A	N/A
GRC10047586	Sumba	Sumba	ISEA	Hudjashov, et al. 2017	Affymetrix Axiom Human Array	Yes	No	N/A	Sumba	N/A	N/A
GRC11049600	Sumba	Sumba	ISEA	Hudjashov, et al. 2017	Affymetrix Axiom Human Array	Yes	No	N/A	Sumba	N/A	N/A
GRC11049601	Sumba	Sumba	ISEA	Hudjashov, et al. 2017	Affymetrix Axiom Human Array	Yes	No	N/A	Sumba	N/A	N/A
GRC11049602	Sumba	Sumba	ISEA	Hudjashov, et al. 2017	Affymetrix Axiom Human Array	Yes	No	N/A	Sumba	N/A	N/A
GRC11049603	Sumba	Sumba	ISEA	Hudjashov, et al. 2017	Affymetrix Axiom Human Array	Yes	No	N/A	Sumba	N/A	N/A
GRC11049604	Sumba	Sumba	ISEA	Hudjashov, et al. 2017	Affymetrix Axiom Human Array	Yes	No	N/A	Sumba	N/A	N/A
GRC11049605	Sumba	Sumba	ISEA	Hudjashov, et al. 2017	Affymetrix Axiom Human Array	Yes	No	N/A	Sumba	N/A	N/A
GRC11049606	Sumba	Sumba	ISEA	Hudjashov, et al. 2017	Affymetrix Axiom Human Array	Yes	No	N/A	Sumba	N/A	N/A
GRC11049607	Sumba	Sumba	ISEA	Hudjashov, et al. 2017	Affymetrix Axiom Human Array	Yes	No	N/A	Sumba	N/A	N/A
GRC11049608	Sumba	Sumba	ISEA	Hudjashov, et al. 2017	Affymetrix Axiom Human Array	Yes	No	N/A	Sumba	N/A	N/A
GRC11049610	Sumba	Sumba	ISEA	Hudjashov, et al. 2017	Affymetrix Axiom Human Array	Yes	No	N/A	Sumba	N/A	N/A
GRC11053508	Sumba	Sumba	ISEA	Hudjashov, et al. 2017	Affymetrix Axiom Human Array	Yes	No	N/A	Sumba	N/A	N/A
GRC11053509	Sumba	Sumba	ISEA	Hudjashov, et al. 2017	Affymetrix Axiom Human Array	Yes	No	N/A	Sumba	N/A	N/A
GRC11053510	Sumba	Sumba	ISEA	Hudjashov, et al. 2017	Affymetrix Axiom Human Array	Yes	No	N/A	Sumba	N/A	N/A
GRC11053512	Sumba	Sumba	ISEA	Hudjashov, et al. 2017	Affymetrix Axiom Human Array	Yes	No	N/A	Sumba	N/A	N/A
GRC11053513	Sumba	Sumba	ISEA	Hudjashov, et al. 2017	Affymetrix Axiom Human Array	Yes	No	N/A	Sumba	N/A	N/A
GRC11053514	Sumba	Sumba	ISEA	Hudjashov, et al. 2017	Affymetrix Axiom Human Array	Yes	No	N/A	Sumba	N/A	N/A
GRC11053515	Sumba	Sumba	ISEA	Hudjashov, et al. 2017	Affymetrix Axiom Human Array	Yes	No	N/A	Sumba	N/A	N/A
GRC11053516	Sumba	Sumba	ISEA	Hudjashov, et al. 2017	Affymetrix Axiom Human Array	Yes	No	N/A	Sumba	N/A	N/A
GRC11053517	Sumba	Sumba	ISEA	Hudjashov, et al. 2017	Affymetrix Axiom Human Array	Yes	No	N/A	Sumba	N/A	N/A
GRC11054286	Tahiti	Tahiti	Polynesia	Hudjashov, et al. 2017	Affymetrix Axiom Human Array	Yes	No	N/A	Tahiti	N/A	N/A
GRC11054287	Tahiti	Tahiti	Polynesia	Hudjashov, et al. 2017	Affymetrix Axiom Human Array	Yes	No	N/A	Tahiti	N/A	N/A
GRC11054290	Tahiti	Tahiti	Polynesia	Hudjashov, et al. 2017	Affymetrix Axiom Human Array	Yes	No	N/A	Tahiti	N/A	N/A
GRC11054291	Tahiti	Tahiti	Polynesia	Hudjashov, et al. 2017	Affymetrix Axiom Human Array	Yes	No	N/A	Tahiti	N/A	N/A
GRC11054293	Tahiti	Tahiti	Polynesia	Hudjashov, et al. 2017	Affymetrix Axiom Human Array	Yes	No	N/A	Tahiti	N/A	N/A
GRC11054294	Tahiti	Tahiti	Polynesia	Hudjashov, et al. 2017	Affymetrix Axiom Human Array	Yes	No	N/A	Tahiti	N/A	N/A
GRC10047563	Taiwan	Taiwan	ISEA	Hudjashov, et al. 2017	Affymetrix Axiom Human Array	Yes	No	N/A	Taiwan	N/A	N/A
GRC10047564	Taiwan	Taiwan	ISEA	Hudjashov, et al. 2017	Affymetrix Axiom Human Array	Yes	No	N/A	Taiwan	N/A	N/A
GRC10047565	Taiwan	Taiwan	ISEA	Hudjashov, et al. 2017	Affymetrix Axiom Human Array	Yes	No	N/A	Taiwan	N/A	N/A
GRC10047566	Taiwan	Taiwan	ISEA	Hudjashov, et al. 2017	Affymetrix Axiom Human Array	Yes	No	N/A	Taiwan	N/A	N/A
GRC10047567	Taiwan	Taiwan	ISEA	Hudjashov, et al. 2017	Affymetrix Axiom Human Array	Yes	No	N/A	Taiwan	N/A	N/A
GRC10047568	Taiwan	Taiwan	ISEA	Hudjashov, et al. 2017	Affymetrix Axiom Human Array	Yes	No	N/A	Taiwan	N/A	N/A
GRC10047569	Taiwan	Taiwan	ISEA	Hudjashov, et al. 2017	Affymetrix Axiom Human Array	Yes	No	N/A	Taiwan	N/A	N/A
GRC10047570	Taiwan	Taiwan	ISEA	Hudjashov, et al. 2017	Affymetrix Axiom Human Array	Yes	No	N/A	Taiwan	N/A	N/A
GRC10047571	Taiwan	Taiwan	ISEA	Hudjashov, et al. 2017	Affymetrix Axiom Human Array	Yes	No	N/A	Taiwan	N/A	N/A
GRC10047572	Taiwan	Taiwan	ISEA	Hudjashov, et al. 2017	Affymetrix Axiom Human Array	Yes	No	N/A	Taiwan	N/A	N/A
GRC10047573	Taiwan	Taiwan	ISEA	Hudjashov, et al. 2017	Affymetrix Axiom Human Array	Yes	No	N/A	Taiwan	N/A	N/A
GRC10047574	Taiwan	Taiwan	ISEA	Hudjashov, et al. 2017	Affymetrix Axiom Human Array	Yes	No	N/A	Taiwan	N/A	N/A
GRC10047575	Taiwan	Taiwan	ISEA	Hudjashov, et al. 2017	Affymetrix Axiom Human Array	Yes	No	N/A	Taiwan	N/A	N/A
GRC10047576	Taiwan	Taiwan	ISEA	Hudjashov, et al. 2017	Affymetrix Axiom Human Array	Yes	No	N/A	Taiwan	N/A	N/A
GRC10047577	Taiwan	Taiwan	ISEA	Hudjashov, et al. 2017	Affymetrix Axiom Human Array	Yes	No	N/A	Taiwan	N/A	N/A
GRC11049611	Timor	Timor	ISEA	Hudjashov, et al. 2017	Affymetrix Axiom Human Array	Yes	No	N/A	Timor	N/A	N/A
GRC11049613	Timor	Timor	ISEA	Hudjashov, et al. 2017	Affymetrix Axiom Human Array	Yes	No	N/A	Timor	N/A	N/A
GRC11049614	Timor	Timor	ISEA	Hudjashov, et al. 2017	Affymetrix Axiom Human Array	Yes	No	N/A	Timor	N/A	N/A
GRC11049615	Timor	Timor	ISEA	Hudjashov, et al. 2017	Affymetrix Axiom Human Array	Yes	No	N/A	Timor	N/A	N/A
GRC11049616	Timor	Timor	ISEA	Hudjashov, et al. 2017	Affymetrix Axiom Human Array	Yes	No	N/A	Timor	N/A	N/A
GRC11049618	Timor	Timor	ISEA	Hudjashov, et al. 2017	Affymetrix Axiom Human Array	Yes	No	N/A	Timor	N/A	N/A
GRC11049619	Timor	Timor	ISEA	Hudjashov, et al. 2017	Affymetrix Axiom Human Array	Yes	No	N/A	Timor	N/A	N/A
GRC11049620	Timor	Timor	ISEA	Hudjashov, et al. 2017	Affymetrix Axiom Human Array	Yes	No	N/A	Timor	N/A	N/A
GRC11049621	Timor	Timor	ISEA	Hudjashov, et al. 2017	Affymetrix Axiom Human Array	Yes	No	N/A	Timor	N/A	N/A
GRC11049622	Timor	Timor	ISEA	Hudjashov, et al. 2017	Affymetrix Axiom Human Array	Yes	No	N/A	Timor	N/A	N/A
GRC11049623	Timor	Timor	ISEA	Hudjashov, et al. 2017	Affymetrix Axiom Human Array	Yes	No	N/A	Timor	N/A	N/A
GRC11049624	Timor	Timor	ISEA	Hudjashov, et al. 2017	Affymetrix Axiom Human Array	Yes	No	N/A	Timor	N/A	N/A
GRC11049625	Timor	Timor	ISEA	Hudjashov, et al. 2017	Affymetrix Axiom Human Array	Yes	No	N/A	Timor	N/A	N/A
GRC11049626	Timor	Timor	ISEA	Hudjashov, et al. 2017	Affymetrix Axiom Human Array	Yes	No	N/A	Timor	N/A	N/A
GRC11049627	Timor	Timor	ISEA	Hudjashov, et al. 2017	Affymetrix Axiom Human Array	Yes	No	N/A	Timor	N/A	N/A
GRC11049628	Timor	Timor	ISEA	Hudjashov, et al. 2017	Affymetrix Axiom Human Array	Yes	No	N/A	Timor	N/A	N/A
GRC11049630	Timor	Timor	ISEA	Hudjashov, et al. 2017	Affymetrix Axiom Human Array	Yes	No	N/A	Timor	N/A	N/A
GRC11054295	Tonga	Tonga	Polynesia	Hudjashov, et al. 2017	Affymetrix Axiom Human Array	Yes	No	N/A	Tonga	N/A	N/A
GRC11054296	Tonga	Tonga	Polynesia	Hudjashov, et al. 2017	Affymetrix Axiom Human Array	Yes	No	N/A	Tonga	N/A	N/A
GRC11054297	Tonga	Tonga	Polynesia	Hudjashov, et al. 2017	Affymetrix Axiom Human Array	Yes	No	N/A	Tonga	N/A	N/A
GRC11054298	Tonga	Tonga	Polynesia	Hudjashov, et al. 2017	Affymetrix Axiom Human Array	Yes	No	N/A	Tonga	N/A	N/A
GRC11054299	Tonga	Tonga	Polynesia	Hudjashov, et al. 2017	Affymetrix Axiom Human Array	Yes	No	N/A	Tonga	N/A	N/A
GRC11054301	Tonga	Tonga	Polynesia	Hudjashov, et al. 2017	Affymetrix Axiom Human Array	Yes	No	N/A	Tonga	N/A	N/A
GRC11054302	Tonga	Tonga	Polynesia	Hudjashov, et al. 2017	Affymetrix Axiom Human Array	Yes	No	N/A	Tonga	N/A	N/A
GRC11054303	Tonga	Tonga	Polynesia	Hudjashov, et al. 2017	Affymetrix Axiom Human Array	Yes	No	N/A	Tonga	N/A	N/A
GRC11054304	Tonga	Tonga	Polynesia	Hudjashov, et al. 2017	Affymetrix Axiom Human Array	Yes	No	N/A	Tonga	N/A	N/A
GRC11052269	Vanuatu	Vanuatu	Melanesia	Hudjashov, et al. 2017	Affymetrix Axiom Human Array	Yes	No	N/A	Vanuatu	N/A	N/A
GRC11052270	Vanuatu	Vanuatu	Melanesia	Hudjashov, et al. 2017	Affymetrix Axiom Human Array	Yes	No	N/A	Vanuatu	N/A	N/A
GRC11052271	Vanuatu	Vanuatu	Melanesia	Hudjashov, et al. 2017	Affymetrix Axiom Human Array	Yes	No	N/A	Vanuatu	N/A	N/A
GRC11052272	Vanuatu	Vanuatu	Melanesia	Hudjashov, et al. 2017	Affymetrix Axiom Human Array	Yes	No	N/A	Vanuatu	N/A	N/A
GRC11052273	Vanuatu	Vanuatu	Melanesia	Hudjashov, et al. 2017	Affymetrix Axiom Human Array	Yes	No	N/A	Vanuatu	N/A	N/A
GRC11052275	Vanuatu	Vanuatu	Melanesia	Hudjashov, et al. 2017	Affymetrix Axiom Human Array	Yes	No	N/A	Vanuatu	N/A	N/A
GRC11052276	Vanuatu	Vanuatu	Melanesia	Hudjashov, et al. 2017	Affymetrix Axiom Human Array	Yes	No	N/A	Vanuatu	N/A	N/A
GRC11052277	Vanuatu	Vanuatu	Melanesia	Hudjashov, et al. 2017	Affymetrix Axiom Human Array	Yes	No	N/A	Vanuatu	N/A	N/A
GRC11052278	Vanuatu	Vanuatu	Melanesia	Hudjashov, et al. 2017	Affymetrix Axiom Human Array	Yes	No	N/A	Vanuatu	N/A	N/A
GRC11052279	Vanuatu	Vanuatu	Melanesia	Hudjashov, et al. 2017	Affymetrix Axiom Human Array	Yes	No	N/A	Vanuatu	N/A	N/A
GRC11052280	Vanuatu	Vanuatu	Melanesia	Hudjashov, et al. 2017	Affymetrix Axiom Human Array	Yes	No	N/A	Vanuatu	N/A	N/A
GRC11052281	Vanuatu	Vanuatu	Melanesia	Hudjashov, et al. 2017	Affymetrix Axiom Human Array	Yes	No	N/A	Vanuatu	N/A	N/A
GRC11052283	Vanuatu	Vanuatu	Melanesia	Hudjashov, et al. 2017	Affymetrix Axiom Human Array	Yes	No	N/A	Vanuatu	N/A	N/A
GRC11052284	Vanuatu	Vanuatu	Melanesia	Hudjashov, et al. 2017	Affymetrix Axiom Human Array	Yes	No	N/A	Vanuatu	N/A	N/A
HGDP00491	Melanesians	Bougainville	Melanesia	Li, et al. 2008	Illumina 650K	Yes	Yes	Northern Melanesia (Bougainville)	Nrth. Melanesia (Bougainville)	Nrth. Melanesia (Bougainville)	Nrth. Melanesia (Bougainville)
HGDP00655	Melanesians	Bougainville	Melanesia	Li, et al. 2008	Illumina 650K	Yes	Yes	Northern Melanesia (Bougainville)	Nrth. Melanesia (Bougainville)	Nrth. Melanesia (Bougainville)	Nrth. Melanesia (Bougainville)
HGDP00656	Melanesians	Bougainville	Melanesia	Li, et al. 2008	Illumina 650K	Yes	Yes	Northern Melanesia (Bougainville)	Nrth. Melanesia (Bougainville)	Nrth. Melanesia (Bougainville)	Nrth. Melanesia (Bougainville)
HGDP00661	Melanesians	Bougainville	Melanesia	Li, et al. 2008	Illumina 650K	Yes	Yes	Northern Melanesia (Bougainville)	Nrth. Melanesia (Bougainville)	Nrth. Melanesia (Bougainville)	Nrth. Melanesia (Bougainville)
HGDP00662	Melanesians	Bougainville	Melanesia	Li, et al. 2008	Illumina 650K	Yes	Yes	Northern Melanesia (Bougainville)	Nrth. Melanesia (Bougainville)	Nrth. Melanesia (Bougainville)	Nrth. Melanesia (Bougainville)
HGDP00663	Melanesians	Bougainville	Melanesia	Li, et al. 2008	Illumina 650K	Yes	Yes	Northern Melanesia (Bougainville)	Nrth. Melanesia (Bougainville)	Nrth. Melanesia (Bougainville)	Nrth. Melanesia (Bougainville)
HGDP00664	Melanesians	Bougainville	Melanesia	Li, et al. 2008	Illumina 650K	Yes	Yes	Northern Melanesia (Bougainville)	Nrth. Melanesia (Bougainville)	Nrth. Melanesia (Bougainville)	Nrth. Melanesia (Bougainville)
HGDP00787	Melanesians	Bougainville	Melanesia	Li, et al. 2008	Illumina 650K	Yes	Yes	Northern Melanesia (Bougainville)	Nrth. Melanesia (Bougainville)	Nrth. Melanesia (Bougainville)	Nrth. Melanesia (Bougainville)
HGDP00788	Melanesians	Bougainville	Melanesia	Li, et al. 2008	Illumina 650K	Yes	Yes	Northern Melanesia (Bougainville)	Nrth. Melanesia (Bougainville)	Nrth. Melanesia (Bougainville)	Nrth. Melanesia (Bougainville)
HGDP00979	Melanesians	Bougainville	Melanesia	Li, et al. 2008	Illumina 650K	Yes	Yes	Northern Melanesia (Bougainville)	Nrth. Melanesia (Bougainville)	Nrth. Melanesia (Bougainville)	Nrth. Melanesia (Bougainville)
HGDP01027	Melanesians	Bougainville	Melanesia	Li, et al. 2008	Illumina 650K	Yes	Yes	Northern Melanesia (Bougainville)	Nrth. Melanesia (Bougainville)	Nrth. Melanesia (Bougainville)	Nrth. Melanesia (Bougainville)
HGDP00540	Papuans	New Guinea	Melanesia	Li, et al. 2008	Illumina 650K	Yes	Yes	New Guinea	PNG	PNG	New Guinea
HGDP00541	Papuans	New Guinea	Melanesia	Li, et al. 2008	Illumina 650K	Yes	Yes	New Guinea	PNG	PNG	New Guinea
HGDP00542	Papuans	New Guinea	Melanesia	Li, et al. 2008	Illumina 650K	Yes	Yes	New Guinea	PNG	PNG	New Guinea
HGDP00543	Papuans	New Guinea	Melanesia	Li, et al. 2008	Illumina 650K	Yes	Yes	New Guinea	PNG	PNG	New Guinea
HGDP00544	Papuans	New Guinea	Melanesia	Li, et al. 2008	Illumina 650K	Yes	Yes	New Guinea	PNG	PNG	New Guinea
HGDP00545	Papuans	New Guinea	Melanesia	Li, et al. 2008	Illumina 650K	Yes	Yes	New Guinea	PNG	PNG	New Guinea
HGDP00546	Papuans	New Guinea	Melanesia	Li, et al. 2008	Illumina 650K	Yes	Yes	New Guinea	PNG	PNG	New Guinea
HGDP00547	Papuans	New Guinea	Melanesia	Li, et al. 2008	Illumina 650K	Yes	Yes	New Guinea	PNG	PNG	New Guinea
HGDP00548	Papuans	New Guinea	Melanesia	Li, et al. 2008	Illumina 650K	Yes	Yes	New Guinea	PNG	PNG	New Guinea
HGDP00549	Papuans	New Guinea	Melanesia	Li, et al. 2008	Illumina 650K	Yes	Yes	New Guinea	PNG	PNG	New Guinea
HGDP00550	Papuans	New Guinea	Melanesia	Li, et al. 2008	Illumina 650K	Yes	Yes	New Guinea	PNG	PNG	New Guinea
HGDP00551	Papuans	New Guinea	Melanesia	Li, et al. 2008	Illumina 650K	Yes	Yes	New Guinea	PNG	PNG	New Guinea
HGDP00552	Papuans	New Guinea	Melanesia	Li, et al. 2008	Illumina 650K	Yes	Yes	New Guinea	PNG	PNG	New Guinea
HGDP00553	Papuans	New Guinea	Melanesia	Li, et al. 2008	Illumina 650K	Yes	Yes	New Guinea	PNG	PNG	New Guinea
HGDP00554	Papuans	New Guinea	Melanesia	Li, et al. 2008	Illumina 650K	Yes	Yes	New Guinea	PNG	PNG	New Guinea
HGDP00555	Papuans	New Guinea	Melanesia	Li, et al. 2008	Illumina 650K	Yes	Yes	New Guinea	PNG	PNG	New Guinea
HGDP00556	Papuans	New Guinea	Melanesia	Li, et al. 2008	Illumina 650K	Yes	Yes	New Guinea	PNG	PNG	New Guinea
KOIN22	Koinambe	New Guinea	Melanesia	Migliano, et al. 2013	Illumina 610K	Yes	Yes	New Guinea	PNG	PNG	New Guinea
KOIN53	Koinambe	New Guinea	Melanesia	Migliano, et al. 2013	Illumina 610K	Yes	Yes	New Guinea	PNG	PNG	New Guinea
KOIN78	Koinambe	New Guinea	Melanesia	Migliano, et al. 2013	Illumina 610K	Yes	Yes	New Guinea	PNG	PNG	New Guinea
KOIN82	Koinambe	New Guinea	Melanesia	Migliano, et al. 2013	Illumina 610K	Yes	Yes	New Guinea	PNG	PNG	New Guinea
KOIN88	Koinambe	New Guinea	Melanesia	Migliano, et al. 2013	Illumina 610K	Yes	Yes	New Guinea	PNG	PNG	New Guinea
KOIN89	Koinambe	New Guinea	Melanesia	Migliano, et al. 2013	Illumina 610K	Yes	Yes	New Guinea	PNG	PNG	New Guinea
KOIN112	Koinambe	New Guinea	Melanesia	Migliano, et al. 2013	Illumina 610K	Yes	Yes	New Guinea	PNG	PNG	New Guinea
KOIN130	Koinambe	New Guinea	Melanesia	Migliano, et al. 2013	Illumina 610K	Yes	Yes	New Guinea	PNG	PNG	New Guinea
KOIN145	Koinambe	New Guinea	Melanesia	Migliano, et al. 2013	Illumina 610K	Yes	Yes	New Guinea	PNG	PNG	New Guinea
KOIN159	Koinambe	New Guinea	Melanesia	Migliano, et al. 2013	Illumina 610K	Yes	Yes	New Guinea	PNG	PNG	New Guinea
KOIN160	Koinambe	New Guinea	Melanesia	Migliano, et al. 2013	Illumina 610K	Yes	Yes	New Guinea	PNG	PNG	New Guinea
KOSI12	Kosipe	New Guinea	Melanesia	Migliano, et al. 2013	Illumina 610K	Yes	Yes	New Guinea	PNG	PNG	New Guinea
KOSI30	Kosipe	New Guinea	Melanesia	Migliano, et al. 2013	Illumina 610K	Yes	Yes	New Guinea	PNG	PNG	New Guinea
KOSI95	Kosipe	New Guinea	Melanesia	Migliano, et al. 2013	Illumina 610K	Yes	Yes	New Guinea	PNG	PNG	New Guinea
KOSI100	Kosipe	New Guinea	Melanesia	Migliano, et al. 2013	Illumina 610K	Yes	Yes	New Guinea	PNG	PNG	New Guinea
KOSI164	Kosipe	New Guinea	Melanesia	Migliano, et al. 2013	Illumina 610K	Yes	Yes	New Guinea	PNG	PNG	New Guinea
PGC21	PNG_Highlander	New Guinea	Melanesia	Migliano, et al. 2013	Illumina 610K	Yes	Yes	New Guinea	PNG	PNG	New Guinea
PGC39	PNG_Highlander	New Guinea	Melanesia	Migliano, et al. 2013	Illumina 610K	Yes	Yes	New Guinea	PNG	PNG	New Guinea
PGC198	PNG_Highlander	New Guinea	Melanesia	Migliano, et al. 2013	Illumina 610K	Yes	Yes	New Guinea	PNG	PNG	New Guinea
PGC199	PNG_Highlander	New Guinea	Melanesia	Migliano, et al. 2013	Illumina 610K	Yes	Yes	New Guinea	PNG	PNG	New Guinea
PGC200	PNG_Highlander	New Guinea	Melanesia	Migliano, et al. 2013	Illumina 610K	Yes	Yes	New Guinea	PNG	PNG	New Guinea
PGC201	PNG_Highlander	New Guinea	Melanesia	Migliano, et al. 2013	Illumina 610K	Yes	Yes	New Guinea	PNG	PNG	New Guinea
PGC203	PNG_Highlander	New Guinea	Melanesia	Migliano, et al. 2013	Illumina 610K	Yes	Yes	New Guinea	PNG	PNG	New Guinea
PGC205	PNG_Highlander	New Guinea	Melanesia	Migliano, et al. 2013	Illumina 610K	Yes	Yes	New Guinea	PNG	PNG	New Guinea
PGC206	PNG_Highlander	New Guinea	Melanesia	Migliano, et al. 2013	Illumina 610K	Yes	Yes	New Guinea	PNG	PNG	New Guinea
PGC210	PNG_Highlander	New Guinea	Melanesia	Migliano, et al. 2013	Illumina 610K	Yes	Yes	New Guinea	PNG	PNG	New Guinea
CASG5	Casigurans	Philippines	ISEA	Migliano, et al. 2013	Illumina 610K	Yes	Yes	Philippines 1	Philippines	Philippines	Philippines 1
CASG8	Casigurans	Philippines	ISEA	Migliano, et al. 2013	Illumina 610K	Yes	Yes	Philippines 1	Philippines	Philippines	Philippines 1
CASG25	Casigurans	Philippines	ISEA	Migliano, et al. 2013	Illumina 610K	Yes	Yes	Philippines 1	Philippines	Philippines	Philippines 1
CASG30	Casigurans	Philippines	ISEA	Migliano, et al. 2013	Illumina 610K	Yes	Yes	Philippines 1	Philippines	Philippines	Philippines 1
CASG31	Casigurans	Philippines	ISEA	Migliano, et al. 2013	Illumina 610K	Yes	Yes	Philippines 1	Philippines	Philippines	Philippines 1
CASG32	Casigurans	Philippines	ISEA	Migliano, et al. 2013	Illumina 610K	Yes	Yes	Philippines 1	Philippines	Philippines	Philippines 1
c8	Lowlander	Philippines	ISEA	Migliano, et al. 2013	Illumina 610K	Yes	Yes	Philippine Aeta	Philippines	Philippines	Philippine Aeta
AGTA1	Agta	Philippines	ISEA	Migliano, et al. 2013	Illumina 610K	Yes	Yes	Philippines 1	Philippine Agta	Philippine Agta	Philippines 1
AGTA57	Agta	Philippines	ISEA	Migliano, et al. 2013	Illumina 610K	Yes	Yes	Philippines 1	Philippine Agta	Philippine Agta	Philippines 1
AGTA72	Agta	Philippines	ISEA	Migliano, et al. 2013	Illumina 610K	Yes	Yes	Philippines 1	Philippine Agta	Philippine Agta	Philippines 1
b4	Batak	Philippines	ISEA	Migliano, et al. 2013	Illumina 610K	Yes	Yes	Philippine Batak	Philippine Batak	Philippine Batak	Philippine Batak
b6	Batak	Philippines	ISEA	Migliano, et al. 2013	Illumina 610K	Yes	Yes	Philippine Batak	Philippine Batak	Philippine Batak	Philippine Batak
c1	Batak	Philippines	ISEA	Migliano, et al. 2013	Illumina 610K	Yes	Yes	Philippine Batak	Philippine Batak	Philippine Batak	Philippine Batak
c2	Batak	Philippines	ISEA	Migliano, et al. 2013	Illumina 610K	Yes	Yes	Philippine Batak	Philippine Batak	Philippine Batak	Philippine Batak
c3	Batak	Philippines	ISEA	Migliano, et al. 2013	Illumina 610K	Yes	Yes	Philippine Batak	Philippine Batak	Philippine Batak	Philippine Batak
c6	Batak	Philippines	ISEA	Migliano, et al. 2013	Illumina 610K	Yes	Yes	Philippine Batak	Philippine Batak	Philippine Batak	Philippine Batak
d1	Batak	Philippines	ISEA	Migliano, et al. 2013	Illumina 610K	Yes	Yes	Philippine Batak	Philippine Batak	Philippine Batak	Philippine Batak
d2	Batak	Philippines	ISEA	Migliano, et al. 2013	Illumina 610K	Yes	Yes	Philippine Batak	Philippine Batak	Philippine Batak	Philippine Batak
d3	Batak	Philippines	ISEA	Migliano, et al. 2013	Illumina 610K	Yes	Yes	Philippine Batak	Philippine Batak	Philippine Batak	Philippine Batak
d4	Batak	Philippines	ISEA	Migliano, et al. 2013	Illumina 610K	Yes	Yes	Philippine Batak	Philippine Batak	Philippine Batak	Philippine Batak
d5	Batak	Philippines	ISEA	Migliano, et al. 2013	Illumina 610K	Yes	Yes	Philippine Batak	Philippine Batak	Philippine Batak	Philippine Batak
e1	Batak	Philippines	ISEA	Migliano, et al. 2013	Illumina 610K	Yes	Yes	Philippine Batak	Philippine Batak	Philippine Batak	Philippine Batak
e2	Batak	Philippines	ISEA	Migliano, et al. 2013	Illumina 610K	Yes	Yes	Philippines 1	Philippine Batak	Philippine Batak	Philippines 1
e7	Batak	Philippines	ISEA	Migliano, et al. 2013	Illumina 610K	Yes	Yes	Philippine Batak	Philippine Batak	Philippine Batak	Philippine Batak
f1	Batak	Philippines	ISEA	Migliano, et al. 2013	Illumina 610K	Yes	Yes	Philippine Batak	Philippine Batak	Philippine Batak	Philippine Batak
f7	Batak	Philippines	ISEA	Migliano, et al. 2013	Illumina 610K	Yes	Yes	Philippine Batak	Philippine Batak	Philippine Batak	Philippine Batak
g1	Batak	Philippines	ISEA	Migliano, et al. 2013	Illumina 610K	Yes	Yes	Philippine Batak	Philippine Batak	Philippine Batak	Philippine Batak
g2	Batak	Philippines	ISEA	Migliano, et al. 2013	Illumina 610K	Yes	Yes	Philippine Batak	Philippine Batak	Philippine Batak	Philippine Batak
g3	Batak	Philippines	ISEA	Migliano, et al. 2013	Illumina 610K	Yes	Yes	Philippine Batak	Philippine Batak	Philippine Batak	Philippine Batak
g6	Batak	Philippines	ISEA	Migliano, et al. 2013	Illumina 610K	Yes	Yes	Philippines 1	Philippine Batak	Philippine Batak	Philippines 1
h7	Batak	Philippines	ISEA	Migliano, et al. 2013	Illumina 610K	Yes	Yes	Philippine Batak	Philippine Batak	Philippine Batak	Philippine Batak
a4	Tagbanua	Philippines	ISEA	Migliano, et al. 2013	Illumina 610K	Yes	Yes	Philippines 1	Philippines	Philippines	Philippines 1
a6	Tagbanua	Philippines	ISEA	Migliano, et al. 2013	Illumina 610K	Yes	Yes	Philippines 1	Philippines	Philippines	Philippines 1
d6	Tagbanua	Philippines	ISEA	Migliano, et al. 2013	Illumina 610K	Yes	Yes	Philippine Batak	Philippines	Philippines	Philippine Batak
e4	Tagbanua	Philippines	ISEA	Migliano, et al. 2013	Illumina 610K	Yes	Yes	Philippines 1	Philippines	Philippines	Philippines 1
f2	Tagbanua	Philippines	ISEA	Migliano, et al. 2013	Illumina 610K	Yes	Yes	Philippines 1	Philippines	Philippines	Philippines 1
f3	Tagbanua	Philippines	ISEA	Migliano, et al. 2013	Illumina 610K	Yes	Yes	Philippines 1	Philippines	Philippines	Philippines 1
f4	Tagbanua	Philippines	ISEA	Migliano, et al. 2013	Illumina 610K	Yes	Yes	Philippines 1	Philippines	Philippines	Philippines 1
g5	Tagbanua	Philippines	ISEA	Migliano, et al. 2013	Illumina 610K	Yes	Yes	Philippines 1	Philippines	Philippines	Philippines 1
g7	Tagbanua	Philippines	ISEA	Migliano, et al. 2013	Illumina 610K	Yes	Yes	Philippines 1	Philippines	Philippines	Philippines 1
h2	Tagbanua	Philippines	ISEA	Migliano, et al. 2013	Illumina 610K	Yes	Yes	Philippine Batak	Philippines	Philippines	Philippine Batak
h5	Tagbanua	Philippines	ISEA	Migliano, et al. 2013	Illumina 610K	Yes	Yes	Philippines 1	Philippines	Philippines	Philippines 1
ZAMB3	Zambales	Philippines	ISEA	Migliano, et al. 2013	Illumina 610K	Yes	Yes	Philippines 1	Philippines	Philippines	Philippines 1
ZAMB27	Zambales	Philippines	ISEA	Migliano, et al. 2013	Illumina 610K	Yes	Yes	Philippines 1	Philippines	Philippines	Philippines 1
ZAMB28	Zambales	Philippines	ISEA	Migliano, et al. 2013	Illumina 610K	Yes	Yes	Philippines 1	Philippines	Philippines	Philippines 1
ZAMB29	Zambales	Philippines	ISEA	Migliano, et al. 2013	Illumina 610K	Yes	Yes	Philippines 1	Philippines	Philippines	Philippines 1
ZAMB44	Zambales	Philippines	ISEA	Migliano, et al. 2013	Illumina 610K	Yes	Yes	Philippines 1	Philippines	Philippines	Philippines 1
ZAMB45	Zambales	Philippines	ISEA	Migliano, et al. 2013	Illumina 610K	Yes	Yes	Philippines 1	Philippines	Philippines	Philippines 1
australia3	Australia	Australia	Australia	Mörseburg, et al. 2016	Illumina 610K	Yes	Yes	Australia	Australia	Australia	Australia
Australia13	Australia	Australia	Australia	Mörseburg, et al. 2016	Illumina 660K	Yes	Yes	Australia	Australia	Australia	Australia
Australia31	Australia	Australia	Australia	Mörseburg, et al. 2016	Illumina 660K	Yes	Yes	Australia	Australia	Australia	Australia
Australia37	Australia	Australia	Australia	Mörseburg, et al. 2016	Illumina 660K	Yes	Yes	Australia	Australia	Australia	Australia
Dusun1	Dusun	Borneo	ISEA	Mörseburg, et al. 2016	Illumina 730K	Yes	Yes	mainland SE Asia	Bornean Dusun	Bornean Dusun	mainland SE Asia
Dusun2	Dusun	Borneo	ISEA	Mörseburg, et al. 2016	Illumina 730K	Yes	Yes	Bornean Dusun	Bornean Dusun	Bornean Dusun	Bornean Dusun
Dusun3	Dusun	Borneo	ISEA	Mörseburg, et al. 2016	Illumina 730K	Yes	Yes	mainland SE Asia	Bornean Dusun	Bornean Dusun	mainland SE Asia
Dusun4	Dusun	Borneo	ISEA	Mörseburg, et al. 2016	Illumina 730K	Yes	Yes	Bornean Dusun	Bornean Dusun	Bornean Dusun	Bornean Dusun
Dusun5	Dusun	Borneo	ISEA	Mörseburg, et al. 2016	Illumina 730K	Yes	Yes	Bornean Dusun	Bornean Dusun	Bornean Dusun	Bornean Dusun
Dusun6	Dusun	Borneo	ISEA	Mörseburg, et al. 2016	Illumina 730K	Yes	Yes	Bornean Dusun	Bornean Dusun	Bornean Dusun	Bornean Dusun
Dusun7	Dusun	Borneo	ISEA	Mörseburg, et al. 2016	Illumina 730K	Yes	Yes	Bornean Dusun	Bornean Dusun	Bornean Dusun	Bornean Dusun
Dusun8	Dusun	Borneo	ISEA	Mörseburg, et al. 2016	Illumina 730K	Yes	Yes	Bornean Dusun	Bornean Dusun	Bornean Dusun	Bornean Dusun
Dusun10	Dusun	Borneo	ISEA	Mörseburg, et al. 2016	Illumina 730K	Yes	Yes	Bornean Dusun	Bornean Dusun	Bornean Dusun	Bornean Dusun
Dusun11	Dusun	Borneo	ISEA	Mörseburg, et al. 2016	Illumina 730K	Yes	Yes	Bornean Dusun	Bornean Dusun	Bornean Dusun	Bornean Dusun
Dusun12	Dusun	Borneo	ISEA	Mörseburg, et al. 2016	Illumina 730K	Yes	Yes	Bornean Dusun	Bornean Dusun	Bornean Dusun	Bornean Dusun
Dusun13	Dusun	Borneo	ISEA	Mörseburg, et al. 2016	Illumina 730K	Yes	Yes	Bornean Dusun	Bornean Dusun	Bornean Dusun	Bornean Dusun
Dusun14	Dusun	Borneo	ISEA	Mörseburg, et al. 2016	Illumina 730K	Yes	Yes	Bornean Dusun	Bornean Dusun	Bornean Dusun	Bornean Dusun
Dusun15	Dusun	Borneo	ISEA	Mörseburg, et al. 2016	Illumina 730K	Yes	Yes	Bornean Dusun	Bornean Dusun	Bornean Dusun	Bornean Dusun
Dusun16	Dusun	Borneo	ISEA	Mörseburg, et al. 2016	Illumina 730K	Yes	Yes	Bornean Dusun	Bornean Dusun	Bornean Dusun	Bornean Dusun
Dusun17	Dusun	Borneo	ISEA	Mörseburg, et al. 2016	Illumina 730K	Yes	Yes	Bornean Dusun	Bornean Dusun	Bornean Dusun	Bornean Dusun
Dusun18	Dusun	Borneo	ISEA	Mörseburg, et al. 2016	Illumina 730K	Yes	Yes	Bornean Dusun	Bornean Dusun	Bornean Dusun	Bornean Dusun
Dusun19	Dusun	Borneo	ISEA	Mörseburg, et al. 2016	Illumina 730K	Yes	Yes	Bornean Dusun	Bornean Dusun	Bornean Dusun	Bornean Dusun
Dusun20	Dusun	Borneo	ISEA	Mörseburg, et al. 2016	Illumina 730K	Yes	Yes	mainland SE Asia	Bornean Dusun	Bornean Dusun	mainland SE Asia
Dusun21	Dusun	Borneo	ISEA	Mörseburg, et al. 2016	Illumina 730K	Yes	Yes	Bornean Dusun	Bornean Dusun	Bornean Dusun	Bornean Dusun
Dusun22	Dusun	Borneo	ISEA	Mörseburg, et al. 2016	Illumina 730K	Yes	Yes	Bornean Dusun	Bornean Dusun	Bornean Dusun	Bornean Dusun
Dusun23	Dusun	Borneo	ISEA	Mörseburg, et al. 2016	Illumina 730K	Yes	Yes	Bornean Dusun	Bornean Dusun	Bornean Dusun	Bornean Dusun
Murut1	Murut	Borneo	ISEA	Mörseburg, et al. 2016	Illumina 730K	Yes	Yes	Bornean Murut	Bornean Murut	Bornean Murut	Bornean Murut
Murut2	Murut	Borneo	ISEA	Mörseburg, et al. 2016	Illumina 730K	Yes	Yes	Bornean Murut	Bornean Murut	Bornean Murut	Bornean Murut
Murut3	Murut	Borneo	ISEA	Mörseburg, et al. 2016	Illumina 730K	Yes	Yes	Bornean Murut	Bornean Murut	Bornean Murut	Bornean Murut
Murut4	Murut	Borneo	ISEA	Mörseburg, et al. 2016	Illumina 730K	Yes	Yes	Bornean Murut	Bornean Murut	Bornean Murut	Bornean Murut
Murut5	Murut	Borneo	ISEA	Mörseburg, et al. 2016	Illumina 730K	Yes	Yes	Bornean Murut	Bornean Murut	Bornean Murut	Bornean Murut
Murut6	Murut	Borneo	ISEA	Mörseburg, et al. 2016	Illumina 730K	Yes	Yes	Bornean Murut	Bornean Murut	Bornean Murut	Bornean Murut
Murut8	Murut	Borneo	ISEA	Mörseburg, et al. 2016	Illumina 730K	Yes	Yes	Bornean Murut	Bornean Murut	Bornean Murut	Bornean Murut
Murut9	Murut	Borneo	ISEA	Mörseburg, et al. 2016	Illumina 730K	Yes	Yes	Bornean Murut	Bornean Murut	Bornean Murut	Bornean Murut
Murut12	Murut	Borneo	ISEA	Mörseburg, et al. 2016	Illumina 730K	Yes	Yes	Bornean Murut	Bornean Murut	Bornean Murut	Bornean Murut
Murut14	Murut	Borneo	ISEA	Mörseburg, et al. 2016	Illumina 730K	Yes	Yes	Bornean Murut	Bornean Murut	Bornean Murut	Bornean Murut
Murut15	Murut	Borneo	ISEA	Mörseburg, et al. 2016	Illumina 730K	Yes	Yes	Bornean Murut	Bornean Murut	Bornean Murut	Bornean Murut
Murut16	Murut	Borneo	ISEA	Mörseburg, et al. 2016	Illumina 730K	Yes	Yes	Bornean Murut	Bornean Murut	Bornean Murut	Bornean Murut
Murut17	Murut	Borneo	ISEA	Mörseburg, et al. 2016	Illumina 730K	Yes	Yes	Bornean Murut	Bornean Murut	Bornean Murut	Bornean Murut
Murut18	Murut	Borneo	ISEA	Mörseburg, et al. 2016	Illumina 730K	Yes	Yes	Bornean Murut	Bornean Murut	Bornean Murut	Bornean Murut
Murut19	Murut	Borneo	ISEA	Mörseburg, et al. 2016	Illumina 730K	Yes	Yes	Bornean Murut	Bornean Murut	Bornean Murut	Bornean Murut
Murut20	Murut	Borneo	ISEA	Mörseburg, et al. 2016	Illumina 730K	Yes	Yes	Bornean Murut	Bornean Murut	Bornean Murut	Bornean Murut
Murut21	Murut	Borneo	ISEA	Mörseburg, et al. 2016	Illumina 730K	Yes	Yes	Bornean Murut	Bornean Murut	Bornean Murut	Bornean Murut
Murut22	Murut	Borneo	ISEA	Mörseburg, et al. 2016	Illumina 730K	Yes	Yes	Bornean Murut	Bornean Murut	Bornean Murut	Bornean Murut
Murut23	Murut	Borneo	ISEA	Mörseburg, et al. 2016	Illumina 730K	Yes	Yes	Bornean Murut	Bornean Murut	Bornean Murut	Bornean Murut
Burm1	Burmese	Myanmar	MSEA	Mörseburg, et al. 2016	Illumina 730K	Yes	Yes	Myanmar	Myanmar	Myanmar	Myanmar
Burm2	Burmese	Myanmar	MSEA	Mörseburg, et al. 2016	Illumina 730K	Yes	Yes	Myanmar	Myanmar	Myanmar	Myanmar
Burm3	Burmese	Myanmar	MSEA	Mörseburg, et al. 2016	Illumina 730K	Yes	Yes	Myanmar	Myanmar	Myanmar	Myanmar
Burm4	Burmese	Myanmar	MSEA	Mörseburg, et al. 2016	Illumina 730K	Yes	Yes	Myanmar	Myanmar	Myanmar	Myanmar
Burm5	Burmese	Myanmar	MSEA	Mörseburg, et al. 2016	Illumina 730K	Yes	Yes	Myanmar	Myanmar	Myanmar	Myanmar
Burm6	Burmese	Myanmar	MSEA	Mörseburg, et al. 2016	Illumina 730K	Yes	Yes	Myanmar	Myanmar	Myanmar	Myanmar
Burm7	Burmese	Myanmar	MSEA	Mörseburg, et al. 2016	Illumina 730K	Yes	Yes	Myanmar	Myanmar	Myanmar	Myanmar
Burm8	Burmese	Myanmar	MSEA	Mörseburg, et al. 2016	Illumina 730K	Yes	Yes	Myanmar	Myanmar	Myanmar	Myanmar
Burm9	Burmese	Myanmar	MSEA	Mörseburg, et al. 2016	Illumina 730K	Yes	Yes	Myanmar	Myanmar	Myanmar	Myanmar
Burm10	Burmese	Myanmar	MSEA	Mörseburg, et al. 2016	Illumina 730K	Yes	Yes	Myanmar	Myanmar	Myanmar	Myanmar
Burm11	Burmese	Myanmar	MSEA	Mörseburg, et al. 2016	Illumina 730K	Yes	Yes	Myanmar	Myanmar	Myanmar	Myanmar
Burm12	Burmese	Myanmar	MSEA	Mörseburg, et al. 2016	Illumina 730K	Yes	Yes	Myanmar	Myanmar	Myanmar	Myanmar
Burm13	Burmese	Myanmar	MSEA	Mörseburg, et al. 2016	Illumina 730K	Yes	Yes	Myanmar	Myanmar	Myanmar	Myanmar
Burm14	Burmese	Myanmar	MSEA	Mörseburg, et al. 2016	Illumina 730K	Yes	Yes	Myanmar	Myanmar	Myanmar	Myanmar
Burm15	Burmese	Myanmar	MSEA	Mörseburg, et al. 2016	Illumina 730K	Yes	Yes	Myanmar	Myanmar	Myanmar	Myanmar
Burm16	Burmese	Myanmar	MSEA	Mörseburg, et al. 2016	Illumina 730K	Yes	Yes	Myanmar	Myanmar	Myanmar	Myanmar
Burm17	Burmese	Myanmar	MSEA	Mörseburg, et al. 2016	Illumina 730K	Yes	Yes	Myanmar	Myanmar	Myanmar	Myanmar
Burm18	Burmese	Myanmar	MSEA	Mörseburg, et al. 2016	Illumina 730K	Yes	Yes	Myanmar	Myanmar	Myanmar	Myanmar
Burm19	Burmese	Myanmar	MSEA	Mörseburg, et al. 2016	Illumina 730K	Yes	Yes	Myanmar	Myanmar	Myanmar	Myanmar
Burm20	Burmese	Myanmar	MSEA	Mörseburg, et al. 2016	Illumina 730K	Yes	Yes	Myanmar	Myanmar	Myanmar	Myanmar
Malay1	Malay	Malaysia	MSEA	Mörseburg, et al. 2016	Illumina 730K	Yes	Yes	mainland SE Asia	Malaysia	Malaysia	mainland SE Asia
Malay2	Malay	Malaysia	MSEA	Mörseburg, et al. 2016	Illumina 730K	Yes	Yes	Malaysia	Malaysia	Malaysia	Malaysia
Malay3	Malay	Malaysia	MSEA	Mörseburg, et al. 2016	Illumina 730K	Yes	Yes	Malaysia	Malaysia	Malaysia	Malaysia
Malay4	Malay	Malaysia	MSEA	Mörseburg, et al. 2016	Illumina 730K	Yes	Yes	Malaysia	Malaysia	Malaysia	Malaysia
Malay5	Malay	Malaysia	MSEA	Mörseburg, et al. 2016	Illumina 730K	Yes	Yes	Malaysia	Malaysia	Malaysia	Malaysia
Malay6	Malay	Malaysia	MSEA	Mörseburg, et al. 2016	Illumina 730K	Yes	Yes	Malaysia	Malaysia	Malaysia	Malaysia
Malay7	Malay	Malaysia	MSEA	Mörseburg, et al. 2016	Illumina 730K	Yes	Yes	Malaysia	Malaysia	Malaysia	Malaysia
Malay8	Malay	Malaysia	MSEA	Mörseburg, et al. 2016	Illumina 730K	Yes	Yes	Malaysia	Malaysia	Malaysia	Malaysia
Malay9	Malay	Malaysia	MSEA	Mörseburg, et al. 2016	Illumina 730K	Yes	Yes	Malaysia	Malaysia	Malaysia	Malaysia
Malay10	Malay	Malaysia	MSEA	Mörseburg, et al. 2016	Illumina 730K	Yes	Yes	Malaysia	Malaysia	Malaysia	Malaysia
Malay11	Malay	Malaysia	MSEA	Mörseburg, et al. 2016	Illumina 730K	Yes	Yes	Malaysia	Malaysia	Malaysia	Malaysia
Malay12	Malay	Malaysia	MSEA	Mörseburg, et al. 2016	Illumina 730K	Yes	Yes	Malaysia	Malaysia	Malaysia	Malaysia
Malay13	Malay	Malaysia	MSEA	Mörseburg, et al. 2016	Illumina 730K	Yes	Yes	Malaysia	Malaysia	Malaysia	Malaysia
Malay14	Malay	Malaysia	MSEA	Mörseburg, et al. 2016	Illumina 730K	Yes	Yes	Malaysia	Malaysia	Malaysia	Malaysia
Malay15	Malay	Malaysia	MSEA	Mörseburg, et al. 2016	Illumina 730K	Yes	Yes	Malaysia	Malaysia	Malaysia	Malaysia
Malay16	Malay	Malaysia	MSEA	Mörseburg, et al. 2016	Illumina 730K	Yes	Yes	mainland SE Asia	Malaysia	Malaysia	mainland SE Asia
Malay17	Malay	Malaysia	MSEA	Mörseburg, et al. 2016	Illumina 730K	Yes	Yes	Malaysia	Malaysia	Malaysia	Malaysia
Malay18	Malay	Malaysia	MSEA	Mörseburg, et al. 2016	Illumina 730K	Yes	Yes	Malaysia	Malaysia	Malaysia	Malaysia
Malay19	Malay	Malaysia	MSEA	Mörseburg, et al. 2016	Illumina 730K	Yes	Yes	Malaysia	Malaysia	Malaysia	Malaysia
Malay20	Malay	Malaysia	MSEA	Mörseburg, et al. 2016	Illumina 730K	Yes	Yes	Malaysia	Malaysia	Malaysia	Malaysia
Malay21	Malay	Malaysia	MSEA	Mörseburg, et al. 2016	Illumina 730K	Yes	Yes	Malaysia	Malaysia	Malaysia	Malaysia
Malay22	Malay	Malaysia	MSEA	Mörseburg, et al. 2016	Illumina 730K	Yes	Yes	Malaysia	Malaysia	Malaysia	Malaysia
Malay23	Malay	Malaysia	MSEA	Mörseburg, et al. 2016	Illumina 730K	Yes	Yes	Malaysia	Malaysia	Malaysia	Malaysia
Malay24	Malay	Malaysia	MSEA	Mörseburg, et al. 2016	Illumina 730K	Yes	Yes	Malaysia	Malaysia	Malaysia	Malaysia
Malay25	Malay	Malaysia	MSEA	Mörseburg, et al. 2016	Illumina 730K	Yes	Yes	Malaysia	Malaysia	Malaysia	Malaysia
Igorot1	Kankanaey	Philippines	ISEA	Mörseburg, et al. 2016	Illumina 730K	Yes	Yes	Philippine Kankanaey	Philippine Kankanaey	Philippine Kankanaey	Philippine Kankanaey
Igorot2	Kankanaey	Philippines	ISEA	Mörseburg, et al. 2016	Illumina 730K	Yes	Yes	Philippine Kankanaey	Philippine Kankanaey	Philippine Kankanaey	Philippine Kankanaey
Igorot3	Kankanaey	Philippines	ISEA	Mörseburg, et al. 2016	Illumina 730K	Yes	Yes	Philippine Kankanaey	Philippine Kankanaey	Philippine Kankanaey	Philippine Kankanaey
Igorot4	Kankanaey	Philippines	ISEA	Mörseburg, et al. 2016	Illumina 730K	Yes	Yes	Philippine Kankanaey	Philippine Kankanaey	Philippine Kankanaey	Philippine Kankanaey
Igorot5	Kankanaey	Philippines	ISEA	Mörseburg, et al. 2016	Illumina 730K	Yes	Yes	Philippine Kankanaey	Philippine Kankanaey	Philippine Kankanaey	Philippine Kankanaey
Igorot7	Kankanaey	Philippines	ISEA	Mörseburg, et al. 2016	Illumina 730K	Yes	Yes	Philippine Kankanaey	Philippine Kankanaey	Philippine Kankanaey	Philippine Kankanaey
Igorot9	Kankanaey	Philippines	ISEA	Mörseburg, et al. 2016	Illumina 730K	Yes	Yes	Philippine Kankanaey	Philippine Kankanaey	Philippine Kankanaey	Philippine Kankanaey
Igorot10	Kankanaey	Philippines	ISEA	Mörseburg, et al. 2016	Illumina 730K	Yes	Yes	Philippine Kankanaey	Philippine Kankanaey	Philippine Kankanaey	Philippine Kankanaey
Igorot11	Kankanaey	Philippines	ISEA	Mörseburg, et al. 2016	Illumina 730K	Yes	Yes	Philippine Kankanaey	Philippine Kankanaey	Philippine Kankanaey	Philippine Kankanaey
Igorot12	Kankanaey	Philippines	ISEA	Mörseburg, et al. 2016	Illumina 730K	Yes	Yes	Philippine Kankanaey	Philippine Kankanaey	Philippine Kankanaey	Philippine Kankanaey
Igorot13	Kankanaey	Philippines	ISEA	Mörseburg, et al. 2016	Illumina 730K	Yes	Yes	Philippine Kankanaey	Philippine Kankanaey	Philippine Kankanaey	Philippine Kankanaey
Igorot14	Kankanaey	Philippines	ISEA	Mörseburg, et al. 2016	Illumina 730K	Yes	Yes	Philippine Kankanaey	Philippine Kankanaey	Philippine Kankanaey	Philippine Kankanaey
Igorot15	Kankanaey	Philippines	ISEA	Mörseburg, et al. 2016	Illumina 730K	Yes	Yes	Philippine Kankanaey	Philippine Kankanaey	Philippine Kankanaey	Philippine Kankanaey
Igorot16	Kankanaey	Philippines	ISEA	Mörseburg, et al. 2016	Illumina 730K	Yes	Yes	Philippine Kankanaey	Philippine Kankanaey	Philippine Kankanaey	Philippine Kankanaey
Igorot17	Kankanaey	Philippines	ISEA	Mörseburg, et al. 2016	Illumina 730K	Yes	Yes	Philippine Kankanaey	Philippine Kankanaey	Philippine Kankanaey	Philippine Kankanaey
Igorot18	Kankanaey	Philippines	ISEA	Mörseburg, et al. 2016	Illumina 730K	Yes	Yes	Philippine Kankanaey	Philippine Kankanaey	Philippine Kankanaey	Philippine Kankanaey
Igorot19	Kankanaey	Philippines	ISEA	Mörseburg, et al. 2016	Illumina 730K	Yes	Yes	Philippine Kankanaey	Philippine Kankanaey	Philippine Kankanaey	Philippine Kankanaey
Igorot20	Kankanaey	Philippines	ISEA	Mörseburg, et al. 2016	Illumina 730K	Yes	Yes	Philippine Kankanaey	Philippine Kankanaey	Philippine Kankanaey	Philippine Kankanaey
Igorot21	Kankanaey	Philippines	ISEA	Mörseburg, et al. 2016	Illumina 730K	Yes	Yes	Philippine Kankanaey	Philippine Kankanaey	Philippine Kankanaey	Philippine Kankanaey
Igorot22	Kankanaey	Philippines	ISEA	Mörseburg, et al. 2016	Illumina 730K	Yes	Yes	Philippine Kankanaey	Philippine Kankanaey	Philippine Kankanaey	Philippine Kankanaey
Igorot23	Kankanaey	Philippines	ISEA	Mörseburg, et al. 2016	Illumina 730K	Yes	Yes	Philippine Kankanaey	Philippine Kankanaey	Philippine Kankanaey	Philippine Kankanaey
Luz2	Ilocano	Philippines	ISEA	Mörseburg, et al. 2016	Illumina 730K	Yes	Yes	Philippines 1	Philippines	Philippines	Philippines 1
Luz6	Ilocano	Philippines	ISEA	Mörseburg, et al. 2016	Illumina 730K	Yes	Yes	Philippines 1	Philippines	Philippines	Philippines 1
Luz12	Pangasinense	Philippines	ISEA	Mörseburg, et al. 2016	Illumina 730K	Yes	Yes	Philippines 1	Philippines	Philippines	Philippines 1
Luz1	Tagalog	Philippines	ISEA	Mörseburg, et al. 2016	Illumina 730K	Yes	Yes	Philippines 1	Philippines	Philippines	Philippines 1
Luz3	Tagalog	Philippines	ISEA	Mörseburg, et al. 2016	Illumina 730K	Yes	Yes	Philippines 1	Philippines	Philippines	Philippines 1
Luz4	Tagalog	Philippines	ISEA	Mörseburg, et al. 2016	Illumina 730K	Yes	Yes	Philippines 1	Philippines	Philippines	Philippines 1
Luz5	Tagalog	Philippines	ISEA	Mörseburg, et al. 2016	Illumina 730K	Yes	Yes	Philippines 1	Philippines	Philippines	Philippines 1
Luz7	Tagalog	Philippines	ISEA	Mörseburg, et al. 2016	Illumina 730K	Yes	Yes	Philippines 1	Philippines	Philippines	Philippines 1
Luz8	Tagalog	Philippines	ISEA	Mörseburg, et al. 2016	Illumina 730K	Yes	Yes	Philippines 1	Philippines	Philippines	Philippines 1
Luz9	Tagalog	Philippines	ISEA	Mörseburg, et al. 2016	Illumina 730K	Yes	Yes	Philippines 1	Philippines	Philippines	Philippines 1
Luz10	Tagalog	Philippines	ISEA	Mörseburg, et al. 2016	Illumina 730K	Yes	Yes	Philippines 1	Philippines	Philippines	Philippines 1
Luz11	Tagalog	Philippines	ISEA	Mörseburg, et al. 2016	Illumina 730K	Yes	Yes	Philippines 1	Philippines	Philippines	Philippines 1
Vizaya1	Visayan	Philippines	ISEA	Mörseburg, et al. 2016	Illumina 730K	Yes	Yes	Philippines 1	Philippines	Philippines	Philippines 1
Vizaya2	Visayan	Philippines	ISEA	Mörseburg, et al. 2016	Illumina 730K	Yes	Yes	Philippines 1	Philippines	Philippines	Philippines 1
Vizaya3	Visayan	Philippines	ISEA	Mörseburg, et al. 2016	Illumina 730K	Yes	Yes	Philippines 1	Philippines	Philippines	Philippines 1
Vizaya4	Visayan	Philippines	ISEA	Mörseburg, et al. 2016	Illumina 730K	Yes	Yes	Philippines 1	Philippines	Philippines	Philippines 1
SBB1	Leeward Society Islands	Bora Bora	Polynesia	new data	Illumina 730K	Yes	Yes	Society Isles	L. Society Islands	L. Society Islands	L. Society Islands
SBB3	Leeward Society Islands	Bora Bora	Polynesia	new data	Illumina 730K	No	No	Europe	N/A	N/A	N/A
SBB5	Leeward Society Islands	Bora Bora	Polynesia	new data	Illumina 730K	Yes	Yes	Society Isles	L. Society Islands	L. Society Islands	L. Society Islands
SBB6	Leeward Society Islands	Bora Bora	Polynesia	new data	Illumina 730K	Yes	Yes	Society Isles	L. Society Islands	L. Society Islands	L. Society Islands
SBB7	Leeward Society Islands	Bora Bora	Polynesia	new data	Illumina 730K	Yes	Yes	Society Isles	L. Society Islands	L. Society Islands	L. Society Islands
SBB9	Leeward Society Islands	Bora Bora	Polynesia	new data	Illumina 730K	Yes	Yes	Society Isles	L. Society Islands	L. Society Islands	L. Society Islands
SBB12	Leeward Society Islands	Bora Bora	Polynesia	new data	Illumina 730K	Yes	Yes	Society Isles	L. Society Islands	L. Society Islands	L. Society Islands
SBB13	Leeward Society Islands	Bora Bora	Polynesia	new data	Illumina 730K	Yes	Yes	Society Isles	L. Society Islands	L. Society Islands	L. Society Islands
SBB14	Leeward Society Islands	Bora Bora	Polynesia	new data	Illumina 730K	Yes	Yes	Society Isles	L. Society Islands	L. Society Islands	L. Society Islands
SR4	Leeward Society Islands	Rai'atea	Polynesia	new data	Illumina 730K	Yes	Yes	Society Isles	L. Society Islands	L. Society Islands	L. Society Islands
SR6	Leeward Society Islands	Rai'atea	Polynesia	new data	Illumina 730K	Yes	Yes	Society Isles	L. Society Islands	L. Society Islands	L. Society Islands
SR9	Leeward Society Islands	Rai'atea	Polynesia	new data	Illumina 730K	Yes	Yes	Society Isles	L. Society Islands	L. Society Islands	L. Society Islands
SR14	Leeward Society Islands	Rai'atea	Polynesia	new data	Illumina 730K	Yes	Yes	Society Isles	L. Society Islands	L. Society Islands	L. Society Islands
SR29	Leeward Society Islands	Rai'atea	Polynesia	new data	Illumina 730K	Yes	Yes	Society Isles	L. Society Islands	L. Society Islands	L. Society Islands
SR32	Leeward Society Islands	Rai'atea	Polynesia	new data	Illumina 730K	Yes	Yes	Society Isles	L. Society Islands	L. Society Islands	L. Society Islands
SR35	Leeward Society Islands	Rai'atea	Polynesia	new data	Illumina 730K	Yes	Yes	Society Isles	L. Society Islands	L. Society Islands	L. Society Islands
ST1	Leeward Society Islands	Taha'a	Polynesia	new data	Illumina 730K	Yes	Yes	Society Isles	L. Society Islands	L. Society Islands	L. Society Islands
ST2	Leeward Society Islands	Taha'a	Polynesia	new data	Illumina 730K	Yes	Yes	Society Isles	L. Society Islands	L. Society Islands	L. Society Islands
ST4	Leeward Society Islands	Taha'a	Polynesia	new data	Illumina 730K	Yes	Yes	Society Isles	L. Society Islands	L. Society Islands	L. Society Islands
ST5	Leeward Society Islands	Taha'a	Polynesia	new data	Illumina 730K	Yes	Yes	Society Isles	L. Society Islands	L. Society Islands	L. Society Islands
ST8	Leeward Society Islands	Taha'a	Polynesia	new data	Illumina 730K	Yes	Yes	Society Isles	L. Society Islands	L. Society Islands	L. Society Islands
ST10	Leeward Society Islands	Taha'a	Polynesia	new data	Illumina 730K	Yes	Yes	Society Isles	L. Society Islands	L. Society Islands	L. Society Islands
ST14	Leeward Society Islands	Taha'a	Polynesia	new data	Illumina 730K	Yes	Yes	Society Isles	L. Society Islands	L. Society Islands	L. Society Islands
ST17	Leeward Society Islands	Taha'a	Polynesia	new data	Illumina 730K	Yes	Yes	Society Isles	L. Society Islands	L. Society Islands	L. Society Islands
ST19	Leeward Society Islands	Taha'a	Polynesia	new data	Illumina 730K	Yes	Yes	Society Isles	L. Society Islands	L. Society Islands	L. Society Islands
ST23	Leeward Society Islands	Taha'a	Polynesia	new data	Illumina 730K	Yes	Yes	Society Isles	L. Society Islands	L. Society Islands	L. Society Islands
lebbo1	Lebbo	Borneo	ISEA	Pierron, et al. 2014	Illumina 730K	Yes	Yes	Bornean Lebbo	Bornean Lebbo	Bornean Lebbo	Bornean Lebbo
lebbo3	Lebbo	Borneo	ISEA	Pierron, et al. 2014	Illumina 730K	Yes	Yes	Bornean Lebbo	Bornean Lebbo	Bornean Lebbo	Bornean Lebbo
lebbo4	Lebbo	Borneo	ISEA	Pierron, et al. 2014	Illumina 730K	Yes	Yes	Bornean Lebbo	Bornean Lebbo	Bornean Lebbo	Bornean Lebbo
lebbo6	Lebbo	Borneo	ISEA	Pierron, et al. 2014	Illumina 730K	Yes	Yes	Bornean Lebbo	Bornean Lebbo	Bornean Lebbo	Bornean Lebbo
lebbo7	Lebbo	Borneo	ISEA	Pierron, et al. 2014	Illumina 730K	Yes	Yes	Bornean Lebbo	Bornean Lebbo	Bornean Lebbo	Bornean Lebbo
lebbo8	Lebbo	Borneo	ISEA	Pierron, et al. 2014	Illumina 730K	Yes	Yes	Bornean Lebbo	Bornean Lebbo	Bornean Lebbo	Bornean Lebbo
lebbo9	Lebbo	Borneo	ISEA	Pierron, et al. 2014	Illumina 730K	Yes	Yes	Bornean Lebbo	Bornean Lebbo	Bornean Lebbo	Bornean Lebbo
lebbo10	Lebbo	Borneo	ISEA	Pierron, et al. 2014	Illumina 730K	Yes	Yes	Bornean Lebbo	Bornean Lebbo	Bornean Lebbo	Bornean Lebbo
lebbo11	Lebbo	Borneo	ISEA	Pierron, et al. 2014	Illumina 730K	Yes	Yes	Bornean Lebbo	Bornean Lebbo	Bornean Lebbo	Bornean Lebbo
lebbo12	Lebbo	Borneo	ISEA	Pierron, et al. 2014	Illumina 730K	Yes	Yes	Bornean Lebbo	Bornean Lebbo	Bornean Lebbo	Bornean Lebbo
lebbo13	Lebbo	Borneo	ISEA	Pierron, et al. 2014	Illumina 730K	Yes	Yes	Bornean Lebbo	Bornean Lebbo	Bornean Lebbo	Bornean Lebbo
lebbo14	Lebbo	Borneo	ISEA	Pierron, et al. 2014	Illumina 730K	Yes	Yes	Bornean Lebbo	Bornean Lebbo	Bornean Lebbo	Bornean Lebbo
lebbo15	Lebbo	Borneo	ISEA	Pierron, et al. 2014	Illumina 730K	Yes	Yes	Bornean Lebbo	Bornean Lebbo	Bornean Lebbo	Bornean Lebbo
lebbo16	Lebbo	Borneo	ISEA	Pierron, et al. 2014	Illumina 730K	Yes	Yes	Bornean Lebbo	Bornean Lebbo	Bornean Lebbo	Bornean Lebbo
lebbo17	Lebbo	Borneo	ISEA	Pierron, et al. 2014	Illumina 730K	Yes	Yes	Bornean Lebbo	Bornean Lebbo	Bornean Lebbo	Bornean Lebbo
lebbo18	Lebbo	Borneo	ISEA	Pierron, et al. 2014	Illumina 730K	Yes	Yes	Bornean Lebbo	Bornean Lebbo	Bornean Lebbo	Bornean Lebbo
lebbo19	Lebbo	Borneo	ISEA	Pierron, et al. 2014	Illumina 730K	Yes	Yes	Bornean Lebbo	Bornean Lebbo	Bornean Lebbo	Bornean Lebbo
Bajo1KN	Sama-Bajaw	Sulawesi	ISEA	Pierron, et al. 2014	Illumina 730K	Yes	Yes	Sulawesi (Sama-Bajaw)	Sulawesi	Sulawesi	Sulawesi (Sama-Bajaw)
Bajo2KN	Sama-Bajaw	Sulawesi	ISEA	Pierron, et al. 2014	Illumina 730K	Yes	Yes	Sulawesi (Sama-Bajaw)	Sulawesi	Sulawesi	Sulawesi (Sama-Bajaw)
Bajo3KN	Sama-Bajaw	Sulawesi	ISEA	Pierron, et al. 2014	Illumina 730K	Yes	Yes	mainland SE Asia	Sulawesi	Sulawesi	mainland SE Asia
Bajo5KN	Sama-Bajaw	Sulawesi	ISEA	Pierron, et al. 2014	Illumina 730K	Yes	Yes	Sulawesi (Sama-Bajaw)	Sulawesi	Sulawesi	Sulawesi (Sama-Bajaw)
Bajo6	Sama-Bajaw	Sulawesi	ISEA	Pierron, et al. 2014	Illumina 730K	Yes	Yes	Sulawesi (Sama-Bajaw)	Sulawesi	Sulawesi	Sulawesi (Sama-Bajaw)
Bajo6KN	Sama-Bajaw	Sulawesi	ISEA	Pierron, et al. 2014	Illumina 730K	Yes	Yes	Sulawesi (Sama-Bajaw)	Sulawesi	Sulawesi	Sulawesi (Sama-Bajaw)
Bajo7	Sama-Bajaw	Sulawesi	ISEA	Pierron, et al. 2014	Illumina 730K	Yes	Yes	Sulawesi (Sama-Bajaw)	Sulawesi	Sulawesi	Sulawesi (Sama-Bajaw)
Bajo7KN	Sama-Bajaw	Sulawesi	ISEA	Pierron, et al. 2014	Illumina 730K	Yes	Yes	Sulawesi (Sama-Bajaw)	Sulawesi	Sulawesi	Sulawesi (Sama-Bajaw)
Bajo8	Sama-Bajaw	Sulawesi	ISEA	Pierron, et al. 2014	Illumina 730K	Yes	Yes	Sulawesi (Sama-Bajaw)	Sulawesi	Sulawesi	Sulawesi (Sama-Bajaw)
Bajo9	Sama-Bajaw	Sulawesi	ISEA	Pierron, et al. 2014	Illumina 730K	Yes	Yes	Sulawesi (Sama-Bajaw)	Sulawesi	Sulawesi	Sulawesi (Sama-Bajaw)
Bajo9KN	Sama-Bajaw	Sulawesi	ISEA	Pierron, et al. 2014	Illumina 730K	Yes	Yes	Sulawesi (Sama-Bajaw)	Sulawesi	Sulawesi	Sulawesi (Sama-Bajaw)
Bajo10	Sama-Bajaw	Sulawesi	ISEA	Pierron, et al. 2014	Illumina 730K	Yes	Yes	Sulawesi (Sama-Bajaw)	Sulawesi	Sulawesi	Sulawesi (Sama-Bajaw)
Bajo10KN	Sama-Bajaw	Sulawesi	ISEA	Pierron, et al. 2014	Illumina 730K	Yes	Yes	Sulawesi (Sama-Bajaw)	Sulawesi	Sulawesi	Sulawesi (Sama-Bajaw)
Bajo11	Sama-Bajaw	Sulawesi	ISEA	Pierron, et al. 2014	Illumina 730K	Yes	Yes	Sulawesi (Sama-Bajaw)	Sulawesi	Sulawesi	Sulawesi (Sama-Bajaw)
Bajo11KN	Sama-Bajaw	Sulawesi	ISEA	Pierron, et al. 2014	Illumina 730K	Yes	Yes	Sulawesi (Sama-Bajaw)	Sulawesi	Sulawesi	Sulawesi (Sama-Bajaw)
Bajo12	Sama-Bajaw	Sulawesi	ISEA	Pierron, et al. 2014	Illumina 730K	Yes	Yes	Sulawesi (Sama-Bajaw)	Sulawesi	Sulawesi	Sulawesi (Sama-Bajaw)
Bajo12KN	Sama-Bajaw	Sulawesi	ISEA	Pierron, et al. 2014	Illumina 730K	Yes	Yes	Sulawesi (Sama-Bajaw)	Sulawesi	Sulawesi	Sulawesi (Sama-Bajaw)
Bajo13	Sama-Bajaw	Sulawesi	ISEA	Pierron, et al. 2014	Illumina 730K	Yes	Yes	Sulawesi (Sama-Bajaw)	Sulawesi	Sulawesi	Sulawesi (Sama-Bajaw)
Bajo13KN	Sama-Bajaw	Sulawesi	ISEA	Pierron, et al. 2014	Illumina 730K	Yes	Yes	Sulawesi (Sama-Bajaw)	Sulawesi	Sulawesi	Sulawesi (Sama-Bajaw)
Bajo14KN	Sama-Bajaw	Sulawesi	ISEA	Pierron, et al. 2014	Illumina 730K	Yes	Yes	Sulawesi (Sama-Bajaw)	Sulawesi	Sulawesi	Sulawesi (Sama-Bajaw)
Bajo15KN	Sama-Bajaw	Sulawesi	ISEA	Pierron, et al. 2014	Illumina 730K	Yes	Yes	Sulawesi (Sama-Bajaw)	Sulawesi	Sulawesi	Sulawesi (Sama-Bajaw)
Bajo16AKN	Sama-Bajaw	Sulawesi	ISEA	Pierron, et al. 2014	Illumina 730K	Yes	Yes	Sulawesi (Sama-Bajaw)	Sulawesi	Sulawesi	Sulawesi (Sama-Bajaw)
Bajo16BKN	Sama-Bajaw	Sulawesi	ISEA	Pierron, et al. 2014	Illumina 730K	Yes	Yes	Sulawesi (Sama-Bajaw)	Sulawesi	Sulawesi	Sulawesi (Sama-Bajaw)
Bajo17KN	Sama-Bajaw	Sulawesi	ISEA	Pierron, et al. 2014	Illumina 730K	Yes	Yes	Sulawesi (Sama-Bajaw)	Sulawesi	Sulawesi	Sulawesi (Sama-Bajaw)
Bajo18KN	Sama-Bajaw	Sulawesi	ISEA	Pierron, et al. 2014	Illumina 730K	Yes	Yes	Sulawesi (Sama-Bajaw)	Sulawesi	Sulawesi	Sulawesi (Sama-Bajaw)
Bajo19KN	Sama-Bajaw	Sulawesi	ISEA	Pierron, et al. 2014	Illumina 730K	Yes	Yes	Sulawesi (Sama-Bajaw)	Sulawesi	Sulawesi	Sulawesi (Sama-Bajaw)
Bajo20KN	Sama-Bajaw	Sulawesi	ISEA	Pierron, et al. 2014	Illumina 730K	Yes	Yes	Sulawesi (Sama-Bajaw)	Sulawesi	Sulawesi	Sulawesi (Sama-Bajaw)
Bajo21KN	Sama-Bajaw	Sulawesi	ISEA	Pierron, et al. 2014	Illumina 730K	Yes	Yes	Sulawesi (Sama-Bajaw)	Sulawesi	Sulawesi	Sulawesi (Sama-Bajaw)
Bajo22KN	Sama-Bajaw	Sulawesi	ISEA	Pierron, et al. 2014	Illumina 730K	Yes	Yes	Sulawesi (Sama-Bajaw)	Sulawesi	Sulawesi	Sulawesi (Sama-Bajaw)
Bajo23KN	Sama-Bajaw	Sulawesi	ISEA	Pierron, et al. 2014	Illumina 730K	Yes	Yes	Sulawesi (Sama-Bajaw)	Sulawesi	Sulawesi	Sulawesi (Sama-Bajaw)
Bajo25KN	Sama-Bajaw	Sulawesi	ISEA	Pierron, et al. 2014	Illumina 730K	Yes	Yes	Sulawesi (Sama-Bajaw)	Sulawesi	Sulawesi	Sulawesi (Sama-Bajaw)
Bajo26KN	Sama-Bajaw	Sulawesi	ISEA	Pierron, et al. 2014	Illumina 730K	Yes	Yes	Sulawesi (Sama-Bajaw)	Sulawesi	Sulawesi	Sulawesi (Sama-Bajaw)
a7	Aeta	Philippines	ISEA	Rasmussen, et al. 2011	Illumina 610K	Yes	Yes	Philippine Aeta	Philippine Aeta	Philippine Aeta	Philippine Aeta
a9	Aeta	Philippines	ISEA	Rasmussen, et al. 2011	Illumina 610K	Yes	Yes	Philippine Aeta	Philippine Aeta	Philippine Aeta	Philippine Aeta
a10	Aeta	Philippines	ISEA	Rasmussen, et al. 2011	Illumina 610K	Yes	Yes	Philippine Aeta	Philippine Aeta	Philippine Aeta	Philippine Aeta
a11	Aeta	Philippines	ISEA	Rasmussen, et al. 2011	Illumina 610K	Yes	Yes	Philippine Aeta	Philippine Aeta	Philippine Aeta	Philippine Aeta
AETA40	Aeta	Philippines	ISEA	Rasmussen, et al. 2011	Illumina 610K	Yes	Yes	Philippine Aeta	Philippine Aeta	Philippine Aeta	Philippine Aeta
AETA82	Aeta	Philippines	ISEA	Rasmussen, et al. 2011	Illumina 610K	Yes	Yes	Philippine Aeta	Philippine Aeta	Philippine Aeta	Philippine Aeta
AETA111	Aeta	Philippines	ISEA	Rasmussen, et al. 2011	Illumina 610K	Yes	Yes	Philippine Aeta	Philippine Aeta	Philippine Aeta	Philippine Aeta
b10	Aeta	Philippines	ISEA	Rasmussen, et al. 2011	Illumina 610K	Yes	Yes	Philippine Aeta	Philippine Aeta	Philippine Aeta	Philippine Aeta
c9	Aeta	Philippines	ISEA	Rasmussen, et al. 2011	Illumina 610K	Yes	Yes	Philippine Aeta	Philippine Aeta	Philippine Aeta	Philippine Aeta
c11	Aeta	Philippines	ISEA	Rasmussen, et al. 2011	Illumina 610K	Yes	Yes	Philippine Aeta	Philippine Aeta	Philippine Aeta	Philippine Aeta
d7	Aeta	Philippines	ISEA	Rasmussen, et al. 2011	Illumina 610K	Yes	Yes	Philippine Aeta	Philippine Aeta	Philippine Aeta	Philippine Aeta
d8	Aeta	Philippines	ISEA	Rasmussen, et al. 2011	Illumina 610K	Yes	Yes	Philippine Aeta	Philippine Aeta	Philippine Aeta	Philippine Aeta
d9	Aeta	Philippines	ISEA	Rasmussen, et al. 2011	Illumina 610K	Yes	Yes	Philippine Aeta	Philippine Aeta	Philippine Aeta	Philippine Aeta
d10	Aeta	Philippines	ISEA	Rasmussen, et al. 2011	Illumina 610K	Yes	Yes	Philippine Aeta	Philippine Aeta	Philippine Aeta	Philippine Aeta
d11	Aeta	Philippines	ISEA	Rasmussen, et al. 2011	Illumina 610K	Yes	Yes	Philippine Aeta	Philippine Aeta	Philippine Aeta	Philippine Aeta
e8	Aeta	Philippines	ISEA	Rasmussen, et al. 2011	Illumina 610K	Yes	Yes	Philippine Aeta	Philippine Aeta	Philippine Aeta	Philippine Aeta
e10	Aeta	Philippines	ISEA	Rasmussen, et al. 2011	Illumina 610K	Yes	Yes	Philippine Aeta	Philippine Aeta	Philippine Aeta	Philippine Aeta
e11	Aeta	Philippines	ISEA	Rasmussen, et al. 2011	Illumina 610K	Yes	Yes	Philippine Aeta	Philippine Aeta	Philippine Aeta	Philippine Aeta
e12	Aeta	Philippines	ISEA	Rasmussen, et al. 2011	Illumina 610K	Yes	Yes	Philippine Aeta	Philippine Aeta	Philippine Aeta	Philippine Aeta
f8	Aeta	Philippines	ISEA	Rasmussen, et al. 2011	Illumina 610K	Yes	Yes	Philippine Aeta	Philippine Aeta	Philippine Aeta	Philippine Aeta
g10	Aeta	Philippines	ISEA	Rasmussen, et al. 2011	Illumina 610K	Yes	Yes	Philippine Aeta	Philippine Aeta	Philippine Aeta	Philippine Aeta
g11	Aeta	Philippines	ISEA	Rasmussen, et al. 2011	Illumina 610K	Yes	Yes	Philippine Aeta	Philippine Aeta	Philippine Aeta	Philippine Aeta
g12	Aeta	Philippines	ISEA	Rasmussen, et al. 2011	Illumina 610K	Yes	Yes	Philippine Aeta	Philippine Aeta	Philippine Aeta	Philippine Aeta
h8	Aeta	Philippines	ISEA	Rasmussen, et al. 2011	Illumina 610K	Yes	Yes	Philippine Aeta	Philippine Aeta	Philippine Aeta	Philippine Aeta
h10	Aeta	Philippines	ISEA	Rasmussen, et al. 2011	Illumina 610K	Yes	Yes	Philippine Aeta	Philippine Aeta	Philippine Aeta	Philippine Aeta
h12	Aeta	Philippines	ISEA	Rasmussen, et al. 2011	Illumina 610K	Yes	Yes	Philippine Aeta	Philippine Aeta	Philippine Aeta	Philippine Aeta
