# Supplementary material for: Investigating the origins of eastern Polynesians using genome-wide data from the Leeward Society Isles
Source: Sci Rep. 2018 Jan 29;8:1823. doi: 10.1038/s41598-018-20026-8 (PMC5789021; doi:10.1038/s41598-018-20026-8)
Supplement: Supplementary file 6 — Supplementary Table S4 [file 41598_2018_20026_MOESM6_ESM.xlsx]

## Sheet: Hudjashov et al. 2018
Investigating the origins of eastern Polynesians using genome-wide data from the Leeward Society Isles
Georgi Hudjashov1,2,8, Phillip Endicott3,8,*, Helen Post2, Nano Nagle4, Simon Y. W. Ho5, Daniel J. Lawson6, Maere Reidla2, Monika Karmin2, Siiri Rootsi2, Ene Metspalu2, Lauri Saag2, Richard Villems2, Murray P. Cox1, R. John Mitchell4, Ralph L. Garcia-Bertrand7, Mait Metspalu2, Rene J. Herrera7
1 Statistics and Bioinformatics Group, Institute of Fundamental Sciences, Massey University, Palmerston North, Manawatu, 4442, New Zealand
2 Estonian Biocentre, Tartu, Tartumaa, 51010, Estonia
3 Department Hommes Natures Societies, Musée de l’Homme, 75016, Paris, Ile de France, France
4 Department of Biochemistry and Genetics, La Trobe University, Melbourne, Victoria, VIC 3086, Australia
5 School of Life and Environmental Sciences, University of Sydney, Sydney, New South Wales, NSW 2006, Australia
6 Integrative Epidemiology Unit, School of Social and Community Medicine, University of Bristol, Bristol, BS8 2BN, United Kingdom
7 Department of Molecular Biology, Colorado College, Colorado Springs, Colorado, 80903, USA
8 These authors contributed equally to this work
* Correspondence and requests for materials should be addressed to P.E. (email: phillip.endicott@gmail.com)

## Sheet: Table S4A
Supplementary Table S4. List of 541 complete mitochondrial genomes used in the BEAST analyses.
Supplementary Table S4A. Genomes belonging to hg B4a1a (n=442).
Identifying No.	Region	Location	Haplogroup	Source	Publication PMID
KJ154891	Northern Melanesia	Anem	B4a1a1af_9554	Duggan, et al. 2014	24726474
KJ154884	Northern Melanesia	Anem	B4a1a1af	Duggan, et al. 2014	24726474
KJ154883	Northern Melanesia	Anem	B4a1a1af	Duggan, et al. 2014	24726474
JX900663	Outlier Polynesia	Bellona	B4a1a1	Duggan, et al. 2013	23313375
JX900328	Outlier Polynesia	Bellona	B4a1a1	Duggan, et al. 2013	23313375
JX900327	Outlier Polynesia	Bellona	B4a1a1a7	Duggan, et al. 2013	23313375
JX900330	Outlier Polynesia	Bellona	B4a1a1a7	Duggan, et al. 2013	23313375
JX900331	Outlier Polynesia	Bellona	B4a1a1a7	Duggan, et al. 2013	23313375
JX900349	Outlier Polynesia	Bellona	B4a1a1a7	Duggan, et al. 2013	23313375
JX900351	Outlier Polynesia	Bellona	B4a1a1a7	Duggan, et al. 2013	23313375
JX900363	Outlier Polynesia	Bellona	B4a1a1a7	Duggan, et al. 2013	23313375
JX900343	Outlier Polynesia	Bellona	B4a1a1a7	Duggan, et al. 2013	23313375
JX900360	Outlier Polynesia	Bellona	B4a1a1a7	Duggan, et al. 2013	23313375
JX900336	Outlier Polynesia	Bellona	B4a1a1a11	Duggan, et al. 2013	23313375
JX900344	Outlier Polynesia	Bellona	B4a1a1a11	Duggan, et al. 2013	23313375
JX900361	Outlier Polynesia	Bellona	B4a1a1a11	Duggan, et al. 2013	23313375
JX900329	Outlier Polynesia	Bellona	B4a1a1m	Duggan, et al. 2013	23313375
JX900333	Outlier Polynesia	Bellona	B4a1a1m	Duggan, et al. 2013	23313375
JX900354	Outlier Polynesia	Bellona	B4a1a1m	Duggan, et al. 2013	23313375
JX900356	Outlier Polynesia	Bellona	B4a1a1m	Duggan, et al. 2013	23313375
JX900357	Outlier Polynesia	Bellona	B4a1a1m	Duggan, et al. 2013	23313375
JX900358	Outlier Polynesia	Bellona	B4a1a1m	Duggan, et al. 2013	23313375
JX900366	Outlier Polynesia	Bellona	B4a1a1m	Duggan, et al. 2013	23313375
JX900367	Outlier Polynesia	Bellona	B4a1a1m	Duggan, et al. 2013	23313375
JX900369	Outlier Polynesia	Bellona	B4a1a1m	Duggan, et al. 2013	23313375
JX900652	Outlier Polynesia	Bellona	B4a1a1m	Duggan, et al. 2013	23313375
JX900655	Outlier Polynesia	Bellona	B4a1a1m	Duggan, et al. 2013	23313375
JX900684	Outlier Polynesia	Bellona	B4a1a1m	Duggan, et al. 2013	23313375
JX900345	Outlier Polynesia	Bellona	B4a1a1h	Duggan, et al. 2013	23313375
JX900352	Outlier Polynesia	Bellona	B4a1a1h	Duggan, et al. 2013	23313375
JX900335	Outlier Polynesia	Bellona	B4a1a1h	Duggan, et al. 2013	23313375
JX900337	Outlier Polynesia	Bellona	B4a1a1h	Duggan, et al. 2013	23313375
JX900341	Outlier Polynesia	Bellona	B4a1a1h	Duggan, et al. 2013	23313375
JX900347	Outlier Polynesia	Bellona	B4a1a1h	Duggan, et al. 2013	23313375
JX900348	Outlier Polynesia	Bellona	B4a1a1h	Duggan, et al. 2013	23313375
JX900364	Outlier Polynesia	Bellona	B4a1a1h	Duggan, et al. 2013	23313375
JX900365	Outlier Polynesia	Bellona	B4a1a1h	Duggan, et al. 2013	23313375
JX900368	Outlier Polynesia	Bellona	B4a1a1h	Duggan, et al. 2013	23313375
JX900340	Outlier Polynesia	Bellona	B4a1a1a	Duggan, et al. 2013	23313375
JX900339	Outlier Polynesia	Bellona	B4a1a1	Duggan, et al. 2013	23313375
JX900334	Outlier Polynesia	Bellona	B4a1a1	Duggan, et al. 2013	23313375
JX900505	Northern Melanesia	Choiseul	B4a1a1k	Duggan, et al. 2013	23313375
JX900602	Northern Melanesia	Choiseul	B4a1a1k	Duggan, et al. 2013	23313375
KJ154747	Eastern Polynesia	Cooks	B4a1a1m1	Duggan, et al. 2014	24726474
KJ154386	Eastern Polynesia	Cooks	B4a1a1	Duggan, et al. 2014	24726474
KJ154748	Eastern Polynesia	Cooks	B4a1a1t	Duggan, et al. 2014	24726474
KJ154406	Eastern Polynesia	Cooks	B4a1a1ac	Duggan, et al. 2014	24726474
KJ154749	Eastern Polynesia	Cooks	B4a1a1	Duggan, et al. 2014	24726474
KJ154214	Eastern Polynesia	Cooks	B4a1a1t	Duggan, et al. 2014	24726474
KJ154746	Eastern Polynesia	Cooks	B4a1a1	Duggan, et al. 2014	24726474
KJ154944	Eastern Polynesia	Cooks	B4a1a1	Duggan, et al. 2014	24726474
KJ154947	Eastern Polynesia	Cooks	B4a1a1	Duggan, et al. 2014	24726474
KJ154427	Eastern Polynesia	Cooks	B4a1a1a18	Duggan, et al. 2014	24726474
KJ154356	Eastern Polynesia	Cooks	B4a1a1a18	Duggan, et al. 2014	24726474
KJ154415	Eastern Polynesia	Cooks	B4a1a1a18	Duggan, et al. 2014	24726474
KJ154187	Eastern Polynesia	Cooks	B4a1a1a	Duggan, et al. 2014	24726474
KJ154359	Eastern Polynesia	Cooks	B4a1a1a18	Duggan, et al. 2014	24726474
KJ154394	Eastern Polynesia	Cooks	B4a1a1a11b	Duggan, et al. 2014	24726474
KJ154335	Eastern Polynesia	Cooks	B4a1a1a11b	Duggan, et al. 2014	24726474
KJ154230	Eastern Polynesia	Cooks	B4a1a1a11b	Duggan, et al. 2014	24726474
KJ154943	Eastern Polynesia	Cooks	B4a1a1a	Duggan, et al. 2014	24726474
KJ154404	Eastern Polynesia	Cooks	B4a1a1a8	Duggan, et al. 2014	24726474
KJ154417	Eastern Polynesia	Cooks	B4a1a1c	Duggan, et al. 2014	24726474
KJ154275	Eastern Polynesia	Cooks	B4a1a1c	Duggan, et al. 2014	24726474
KJ154948	Eastern Polynesia	Cooks	B4a1a1c	Duggan, et al. 2014	24726474
KJ154949	Eastern Polynesia	Cooks	B4a1a1c	Duggan, et al. 2014	24726474
KJ154405	Eastern Polynesia	Cooks	B4a1a1c	Duggan, et al. 2014	24726474
KJ154393	Eastern Polynesia	Cooks	B4a1a1c	Duggan, et al. 2014	24726474
KJ154326	Eastern Polynesia	Cooks	B4a1a1c	Duggan, et al. 2014	24726474
KJ154323	Eastern Polynesia	Cooks	B4a1a1c	Duggan, et al. 2014	24726474
KJ154368	Eastern Polynesia	Cooks	B4a1a1c	Duggan, et al. 2014	24726474
KJ154410	Eastern Polynesia	Cooks	B4a1a1_16126	Duggan, et al. 2014	24726474
KJ154226	Eastern Polynesia	Cooks	B4a1a1_16126	Duggan, et al. 2014	24726474
KJ154387	Eastern Polynesia	Cooks	B4a1a1n	Duggan, et al. 2014	24726474
KJ154946	Eastern Polynesia	Cooks	B4a1a1_16126	Duggan, et al. 2014	24726474
KJ154372	Eastern Polynesia	Cooks	B4a1a1n	Duggan, et al. 2014	24726474
KJ154312	Eastern Polynesia	Cooks	B4a1a1n	Duggan, et al. 2014	24726474
KJ154411	Eastern Polynesia	Cooks	B4a1a1	Duggan, et al. 2014	24726474
KJ154418	Eastern Polynesia	Cooks	B4a1a1	Duggan, et al. 2014	24726474
KJ154217	Eastern Polynesia	Cooks	B4a1a1	Duggan, et al. 2014	24726474
KJ154222	Eastern Polynesia	Cooks	B4a1a1m1	Duggan, et al. 2014	24726474
KJ154347	Eastern Polynesia	Cooks	B4a1a1	Duggan, et al. 2014	24726474
KJ154234	Eastern Polynesia	Cooks	B4a1a1m1	Duggan, et al. 2014	24726474
KJ154223	Eastern Polynesia	Cooks	B4a1a1m1	Duggan, et al. 2014	24726474
KJ154241	Eastern Polynesia	Cooks	B4a1a1m1	Duggan, et al. 2014	24726474
KJ154279	Eastern Polynesia	Cooks	B4a1a1m1	Duggan, et al. 2014	24726474
KJ154280	Eastern Polynesia	Cooks	B4a1a1m1	Duggan, et al. 2014	24726474
KJ154282	Eastern Polynesia	Cooks	B4a1a1m1	Duggan, et al. 2014	24726474
KJ154321	Eastern Polynesia	Cooks	B4a1a1m1	Duggan, et al. 2014	24726474
KJ154340	Eastern Polynesia	Cooks	B4a1a1m1	Duggan, et al. 2014	24726474
KJ154363	Eastern Polynesia	Cooks	B4a1a1m1	Duggan, et al. 2014	24726474
KJ154353	Eastern Polynesia	Cooks	B4a1a1m1	Duggan, et al. 2014	24726474
KJ154382	Eastern Polynesia	Cooks	B4a1a1m1	Duggan, et al. 2014	24726474
KJ154378	Eastern Polynesia	Cooks	B4a1a1m1	Duggan, et al. 2014	24726474
KJ154375	Eastern Polynesia	Cooks	B4a1a1m1	Duggan, et al. 2014	24726474
KJ154392	Eastern Polynesia	Cooks	B4a1a1m1	Duggan, et al. 2014	24726474
KJ154412	Eastern Polynesia	Cooks	B4a1a1m1	Duggan, et al. 2014	24726474
KJ154409	Eastern Polynesia	Cooks	B4a1a1m1	Duggan, et al. 2014	24726474
KJ154413	Eastern Polynesia	Cooks	B4a1a1m1	Duggan, et al. 2014	24726474
KJ154384	Eastern Polynesia	Cooks	B4a1a1m1	Duggan, et al. 2014	24726474
KJ154416	Eastern Polynesia	Cooks	B4a1a1m1	Duggan, et al. 2014	24726474
KJ154420	Eastern Polynesia	Cooks	B4a1a1m1	Duggan, et al. 2014	24726474
KJ154428	Eastern Polynesia	Cooks	B4a1a1m1	Duggan, et al. 2014	24726474
KJ154743	Eastern Polynesia	Cooks	B4a1a1m1	Duggan, et al. 2014	24726474
KJ154744	Eastern Polynesia	Cooks	B4a1a1m1	Duggan, et al. 2014	24726474
KJ154945	Eastern Polynesia	Cooks	B4a1a1m1	Duggan, et al. 2014	24726474
KJ154745	Eastern Polynesia	Cooks	B4a1a1m1	Duggan, et al. 2014	24726474
KJ154448	Southern Melanesia	Fiji	B4a1a1a	Duggan, et al. 2014	24726474
KJ154435	Southern Melanesia	Fiji	B4a1a1a8	Duggan, et al. 2014	24726474
KJ154445	Southern Melanesia	Fiji	B4a1a1a	Duggan, et al. 2014	24726474
KJ154161	Southern Melanesia	Fiji	B4a1a1a	Duggan, et al. 2014	24726474
KJ154436	Southern Melanesia	Fiji	B4a1a1a	Duggan, et al. 2014	24726474
KJ154441	Southern Melanesia	Fiji	B4a1a1a	Duggan, et al. 2014	24726474
KJ154434	Southern Melanesia	Fiji	B4a1a1a	Duggan, et al. 2014	24726474
KJ154186	Southern Melanesia	Fiji	B4a1a1a	Duggan, et al. 2014	24726474
KJ154433	Southern Melanesia	Fiji	B4a1a1a	Duggan, et al. 2014	24726474
KJ154421	Southern Melanesia	Fiji	B4a1a1a	Duggan, et al. 2014	24726474
KJ154184	Southern Melanesia	Fiji	B4a1a1a	Duggan, et al. 2014	24726474
KJ154182	Southern Melanesia	Fiji	B4a1a1a	Duggan, et al. 2014	24726474
KJ154170	Southern Melanesia	Fiji	B4a1a1a	Duggan, et al. 2014	24726474
KJ154166	Southern Melanesia	Fiji	B4a1a1a	Duggan, et al. 2014	24726474
KJ154175	Southern Melanesia	Fiji	B4a1a1a	Duggan, et al. 2014	24726474
KJ154165	Southern Melanesia	Fiji	B4a1a1a	Duggan, et al. 2014	24726474
KJ154442	Southern Melanesia	Fiji	B4a1a1m1	Duggan, et al. 2014	24726474
KJ154403	Southern Melanesia	Fiji	B4a1a1m	Duggan, et al. 2014	24726474
KJ154429	Southern Melanesia	Fiji	B4a1a1m1	Duggan, et al. 2014	24726474
KJ154192	Southern Melanesia	Fiji	B4a1a1_152	Duggan, et al. 2014	24726474
KJ154168	Southern Melanesia	Fiji	B4a1a1_152	Duggan, et al. 2014	24726474
KJ154183	Southern Melanesia	Fiji	B4a1a1	Duggan, et al. 2014	24726474
KJ154164	Southern Melanesia	Fiji	B4a1a1_152	Duggan, et al. 2014	24726474
KJ154174	Southern Melanesia	Fiji	B4a1a1	Duggan, et al. 2014	24726474
KJ154424	Southern Melanesia	Fiji	B4a1a1_151	Duggan, et al. 2014	24726474
KJ154449	Southern Melanesia	Fiji	B4a1a1	Duggan, et al. 2014	24726474
KJ154447	Southern Melanesia	Fiji	B4a1a1u	Duggan, et al. 2014	24726474
KJ154437	Southern Melanesia	Fiji	B4a1a1u	Duggan, et al. 2014	24726474
KJ154439	Southern Melanesia	Fiji	B4a1a1u	Duggan, et al. 2014	24726474
KJ154173	Southern Melanesia	Fiji	B4a1a1u	Duggan, et al. 2014	24726474
KJ154443	Southern Melanesia	Fiji	B4a1a1n	Duggan, et al. 2014	24726474
KJ154440	Southern Melanesia	Fiji	B4a1a1	Duggan, et al. 2014	24726474
KJ154438	Southern Melanesia	Fiji	B4a1a1	Duggan, et al. 2014	24726474
KJ154431	Southern Melanesia	Fiji	B4a1a1	Duggan, et al. 2014	24726474
KJ154185	Southern Melanesia	Fiji	B4a1a1	Duggan, et al. 2014	24726474
KJ154191	Southern Melanesia	Fiji	B4a1a1	Duggan, et al. 2014	24726474
KJ154179	Southern Melanesia	Fiji	B4a1a1	Duggan, et al. 2014	24726474
KJ154171	Southern Melanesia	Fiji	B4a1a1	Duggan, et al. 2014	24726474
KJ154169	Southern Melanesia	Fiji	B4a1a1	Duggan, et al. 2014	24726474
KJ154160	Southern Melanesia	Fiji	B4a1a1	Duggan, et al. 2014	24726474
KJ154159	Southern Melanesia	Fiji	B4a1a1	Duggan, et al. 2014	24726474
KJ154250	Western Polynesia	Futuna	B4a1a1a11a	Duggan, et al. 2014	24726474
KJ154456	Western Polynesia	Futuna	B4a1a1a11a	Duggan, et al. 2014	24726474
KJ154256	Western Polynesia	Futuna	B4a1a1a11a	Duggan, et al. 2014	24726474
KJ154240	Western Polynesia	Futuna	B4a1a1a11b	Duggan, et al. 2014	24726474
KJ154247	Western Polynesia	Futuna	B4a1a1a15	Duggan, et al. 2014	24726474
KJ154315	Western Polynesia	Futuna	B4a1a1a15	Duggan, et al. 2014	24726474
KJ154309	Western Polynesia	Futuna	B4a1a1a15	Duggan, et al. 2014	24726474
KJ154422	Western Polynesia	Futuna	B4a1a1k1	Duggan, et al. 2014	24726474
KJ154251	Western Polynesia	Futuna	B4a1a1k1	Duggan, et al. 2014	24726474
KJ154461	Western Polynesia	Futuna	B4a1a	Duggan, et al. 2014	24726474
KJ154308	Western Polynesia	Futuna	B4a1a	Duggan, et al. 2014	24726474
KJ154301	Western Polynesia	Futuna	B4a1a	Duggan, et al. 2014	24726474
KJ154260	Western Polynesia	Futuna	B4a1a1v	Duggan, et al. 2014	24726474
KJ154257	Western Polynesia	Futuna	B4a1a1v	Duggan, et al. 2014	24726474
KJ154262	Western Polynesia	Futuna	B4a1a1	Duggan, et al. 2014	24726474
KJ154263	Western Polynesia	Futuna	B4a1a1	Duggan, et al. 2014	24726474
KJ154278	Western Polynesia	Futuna	B4a1a1	Duggan, et al. 2014	24726474
KJ154259	Western Polynesia	Futuna	B4a1a1u	Duggan, et al. 2014	24726474
KJ154266	Western Polynesia	Futuna	B4a1a1ad	Duggan, et al. 2014	24726474
KJ154244	Western Polynesia	Futuna	B4a1a1ad	Duggan, et al. 2014	24726474
KJ154246	Western Polynesia	Futuna	B4a1a1ad	Duggan, et al. 2014	24726474
KJ154233	Western Polynesia	Futuna	B4a1a1ad	Duggan, et al. 2014	24726474
KJ154208	Western Polynesia	Futuna	B4a1a1ad	Duggan, et al. 2014	24726474
KJ154237	Western Polynesia	Futuna	B4a1a1ad	Duggan, et al. 2014	24726474
KJ154219	Western Polynesia	Futuna	B4a1a1ad	Duggan, et al. 2014	24726474
KJ154377	Western Polynesia	Futuna	B4a1a1m1	Duggan, et al. 2014	24726474
KJ154274	Western Polynesia	Futuna	B4a1a1m1	Duggan, et al. 2014	24726474
KJ154293	Western Polynesia	Futuna	B4a1a1m1	Duggan, et al. 2014	24726474
KJ154272	Western Polynesia	Futuna	B4a1a1m1	Duggan, et al. 2014	24726474
KJ154300	Western Polynesia	Futuna	B4a1a1	Duggan, et al. 2014	24726474
KJ154177	Western Polynesia	Futuna	B4a1a1c	Duggan, et al. 2014	24726474
KJ154267	Western Polynesia	Futuna	B4a1a1	Duggan, et al. 2014	24726474
KJ154252	Western Polynesia	Futuna	B4a1a	Duggan, et al. 2014	24726474
KJ154269	Western Polynesia	Futuna	B4a1a1_151	Duggan, et al. 2014	24726474
KJ154297	Western Polynesia	Futuna	B4a1a1	Duggan, et al. 2014	24726474
KJ154295	Western Polynesia	Futuna	B4a1a1	Duggan, et al. 2014	24726474
KJ154290	Western Polynesia	Futuna	B4a1a1	Duggan, et al. 2014	24726474
KJ154284	Western Polynesia	Futuna	B4a1a1	Duggan, et al. 2014	24726474
KJ154271	Western Polynesia	Futuna	B4a1a1	Duggan, et al. 2014	24726474
KJ154265	Western Polynesia	Futuna	B4a1a1	Duggan, et al. 2014	24726474
KJ154264	Western Polynesia	Futuna	B4a1a1	Duggan, et al. 2014	24726474
KJ154261	Western Polynesia	Futuna	B4a1a1	Duggan, et al. 2014	24726474
KJ154258	Western Polynesia	Futuna	B4a1a1	Duggan, et al. 2014	24726474
KJ154254	Western Polynesia	Futuna	B4a1a1	Duggan, et al. 2014	24726474
KJ154189	Western Polynesia	Futuna	B4a1a1	Duggan, et al. 2014	24726474
KJ154213	Western Polynesia	Futuna	B4a1a1	Duggan, et al. 2014	24726474
JX900568	Northern Melanesia	Malaita	B4a1a1	Duggan, et al. 2013	23313375
KJ154465	Western Polynesia	Niue	B4a1a1	Duggan, et al. 2014	24726474
KJ154466	Western Polynesia	Niue	B4a1a1a8	Duggan, et al. 2014	24726474
KJ154464	Western Polynesia	Niue	B4a1a1_16126	Duggan, et al. 2014	24726474
KJ154463	Western Polynesia	Niue	B4a1a1c	Duggan, et al. 2014	24726474
KJ154462	Western Polynesia	Niue	B4a1a1c	Duggan, et al. 2014	24726474
KJ154430	Western Polynesia	Niue	B4a1a1	Duggan, et al. 2014	24726474
KJ154425	Western Polynesia	Niue	B4a1a1	Duggan, et al. 2014	24726474
KJ154408	Western Polynesia	Niue	B4a1a1	Duggan, et al. 2014	24726474
KJ154361	Western Polynesia	Niue	B4a1a1	Duggan, et al. 2014	24726474
KJ154398	Western Polynesia	Niue	B4a1a1	Duggan, et al. 2014	24726474
KJ154324	Western Polynesia	Niue	B4a1a1c	Duggan, et al. 2014	24726474
KJ154332	Western Polynesia	Niue	B4a1a1	Duggan, et al. 2014	24726474
KJ154319	Western Polynesia	Niue	B4a1a1a22	Duggan, et al. 2014	24726474
KJ154305	Western Polynesia	Niue	B4a1a1a22	Duggan, et al. 2014	24726474
KJ154215	Western Polynesia	Niue	B4a1a1a22	Duggan, et al. 2014	24726474
KJ154316	Western Polynesia	Niue	B4a1a1	Duggan, et al. 2014	24726474
KJ154311	Western Polynesia	Niue	B4a1a1	Duggan, et al. 2014	24726474
KJ154310	Western Polynesia	Niue	B4a1a1a	Duggan, et al. 2014	24726474
KJ154235	Western Polynesia	Niue	B4a1a1a8	Duggan, et al. 2014	24726474
KJ154232	Western Polynesia	Niue	B4a1a1	Duggan, et al. 2014	24726474
KJ154205	Western Polynesia	Niue	B4a1a1	Duggan, et al. 2014	24726474
JX900598	Outlier Polynesia	Ontong Java	B4a1a1a5	Duggan, et al. 2013	23313375
JX900597	Outlier Polynesia	Ontong Java	B4a1a1k	Duggan, et al. 2013	23313375
JX900596	Outlier Polynesia	Ontong Java	B4a1a1m1	Duggan, et al. 2013	23313375
JX900595	Outlier Polynesia	Ontong Java	B4a1a1m1	Duggan, et al. 2013	23313375
JX900594	Outlier Polynesia	Ontong Java	B4a1a1ab	Duggan, et al. 2013	23313375
JX900592	Outlier Polynesia	Ontong Java	B4a1a1m1	Duggan, et al. 2013	23313375
JX900593	Outlier Polynesia	Ontong Java	B4a1a1ab	Duggan, et al. 2013	23313375
JX900590	Outlier Polynesia	Ontong Java	B4a1a1m1	Duggan, et al. 2013	23313375
JX900589	Outlier Polynesia	Ontong Java	B4a1a1k	Duggan, et al. 2013	23313375
JX900588	Outlier Polynesia	Ontong Java	B4a1a1k	Duggan, et al. 2013	23313375
JX900586	Outlier Polynesia	Ontong Java	B4a1a1a5	Duggan, et al. 2013	23313375
JX900585	Outlier Polynesia	Ontong Java	B4a1a1k	Duggan, et al. 2013	23313375
JX900587	Outlier Polynesia	Ontong Java	B4a1a1k	Duggan, et al. 2013	23313375
JX900584	Outlier Polynesia	Ontong Java	B4a1a1m1	Duggan, et al. 2013	23313375
JX900583	Outlier Polynesia	Ontong Java	B4a1a1m1	Duggan, et al. 2013	23313375
JX900582	Outlier Polynesia	Ontong Java	B4a1a1k	Duggan, et al. 2013	23313375
JX900581	Outlier Polynesia	Ontong Java	B4a1a1ab	Duggan, et al. 2013	23313375
JX900580	Outlier Polynesia	Ontong Java	B4a1a1a5	Duggan, et al. 2013	23313375
JX900579	Outlier Polynesia	Ontong Java	B4a1a1h	Duggan, et al. 2013	23313375
JX900578	Outlier Polynesia	Ontong Java	B4a1a1a5	Duggan, et al. 2013	23313375
JX900576	Outlier Polynesia	Ontong Java	B4a1a1k	Duggan, et al. 2013	23313375
JX900577	Outlier Polynesia	Ontong Java	B4a1a1a	Duggan, et al. 2013	23313375
JX900575	Outlier Polynesia	Ontong Java	B4a1a1ab	Duggan, et al. 2013	23313375
JX900688	Outlier Polynesia	Rennell	B4a1a1m1	Duggan, et al. 2013	23313375
JX900687	Outlier Polynesia	Rennell	B4a1a1m1	Duggan, et al. 2013	23313375
JX900686	Outlier Polynesia	Rennell	B4a1a1a7	Duggan, et al. 2013	23313375
JX900685	Outlier Polynesia	Rennell	B4a1a1h	Duggan, et al. 2013	23313375
JX900683	Outlier Polynesia	Rennell	B4a1a1m1	Duggan, et al. 2013	23313375
JX900682	Outlier Polynesia	Rennell	B4a1a1m1	Duggan, et al. 2013	23313375
JX900681	Outlier Polynesia	Rennell	B4a1a1m1	Duggan, et al. 2013	23313375
JX900680	Outlier Polynesia	Rennell	B4a1a1a	Duggan, et al. 2013	23313375
JX900679	Outlier Polynesia	Rennell	B4a1a1a	Duggan, et al. 2013	23313375
JX900678	Outlier Polynesia	Rennell	B4a1a1h	Duggan, et al. 2013	23313375
JX900677	Outlier Polynesia	Rennell	B4a1a1h	Duggan, et al. 2013	23313375
JX900676	Outlier Polynesia	Rennell	B4a1a1a	Duggan, et al. 2013	23313375
JX900675	Outlier Polynesia	Rennell	B4a1a1a	Duggan, et al. 2013	23313375
JX900674	Outlier Polynesia	Rennell	B4a1a1a	Duggan, et al. 2013	23313375
JX900673	Outlier Polynesia	Rennell	B4a1a1m1	Duggan, et al. 2013	23313375
JX900672	Outlier Polynesia	Rennell	B4a1a1h	Duggan, et al. 2013	23313375
JX900671	Outlier Polynesia	Rennell	B4a1a1m1	Duggan, et al. 2013	23313375
JX900670	Outlier Polynesia	Rennell	B4a1a1m1	Duggan, et al. 2013	23313375
JX900669	Outlier Polynesia	Rennell	B4a1a1a	Duggan, et al. 2013	23313375
JX900668	Outlier Polynesia	Rennell	B4a1a1m1	Duggan, et al. 2013	23313375
JX900667	Outlier Polynesia	Rennell	B4a1a1a	Duggan, et al. 2013	23313375
JX900666	Outlier Polynesia	Rennell	B4a1a1h	Duggan, et al. 2013	23313375
JX900665	Outlier Polynesia	Rennell	B4a1a1h	Duggan, et al. 2013	23313375
JX900664	Outlier Polynesia	Rennell	B4a1a1a	Duggan, et al. 2013	23313375
JX900662	Outlier Polynesia	Rennell	B4a1a1m1	Duggan, et al. 2013	23313375
JX900661	Outlier Polynesia	Rennell	B4a1a1a7	Duggan, et al. 2013	23313375
JX900660	Outlier Polynesia	Rennell	B4a1a1h	Duggan, et al. 2013	23313375
JX900659	Outlier Polynesia	Rennell	B4a1a1a	Duggan, et al. 2013	23313375
JX900658	Outlier Polynesia	Rennell	B4a1a1m1	Duggan, et al. 2013	23313375
JX900657	Outlier Polynesia	Rennell	B4a1a1h	Duggan, et al. 2013	23313375
JX900656	Outlier Polynesia	Rennell	B4a1a1	Duggan, et al. 2013	23313375
JX900654	Outlier Polynesia	Rennell	B4a1a1a7	Duggan, et al. 2013	23313375
JX900653	Outlier Polynesia	Rennell	B4a1a1m1	Duggan, et al. 2013	23313375
JX900651	Outlier Polynesia	Rennell	B4a1a1m1	Duggan, et al. 2013	23313375
JX900362	Outlier Polynesia	Rennell	B4a1a1m1	Duggan, et al. 2013	23313375
JX900359	Outlier Polynesia	Rennell	B4a1a1m1	Duggan, et al. 2013	23313375
JX900355	Outlier Polynesia	Rennell	B4a1a1m1	Duggan, et al. 2013	23313375
JX900353	Outlier Polynesia	Rennell	B4a1a1m1	Duggan, et al. 2013	23313375
JX900350	Outlier Polynesia	Rennell	B4a1a1a	Duggan, et al. 2013	23313375
JX900346	Outlier Polynesia	Rennell	B4a1a1m1	Duggan, et al. 2013	23313375
JX900342	Outlier Polynesia	Rennell	B4a1a1h	Duggan, et al. 2013	23313375
JX900338	Outlier Polynesia	Rennell	B4a1a1h	Duggan, et al. 2013	23313375
JX900332	Outlier Polynesia	Rennell	B4a1a1h	Duggan, et al. 2013	23313375
KJ154197	Western Polynesia	Samoa	B4a1a1a8	Duggan, et al. 2014	24726474
KJ154373	Western Polynesia	Samoa	B4a1a1	Duggan, et al. 2014	24726474
KJ154365	Western Polynesia	Samoa	B4a1a1t	Duggan, et al. 2014	24726474
KJ154313	Western Polynesia	Samoa	B4a1a1a9	Duggan, et al. 2014	24726474
KJ154355	Western Polynesia	Samoa	B4a1a1t	Duggan, et al. 2014	24726474
KJ154367	Western Polynesia	Samoa	B4a1a1t	Duggan, et al. 2014	24726474
KJ154380	Western Polynesia	Samoa	B4a1a1u	Duggan, et al. 2014	24726474
KJ154385	Western Polynesia	Samoa	B4a1a1ac	Duggan, et al. 2014	24726474
KJ154209	Western Polynesia	Samoa	B4a1a1ab	Duggan, et al. 2014	24726474
KJ154379	Western Polynesia	Samoa	B4a1a1	Duggan, et al. 2014	24726474
KJ154195	Western Polynesia	Samoa	B4a1a1	Duggan, et al. 2014	24726474
KJ154397	Western Polynesia	Samoa	B4a1a1m	Duggan, et al. 2014	24726474
KJ154193	Western Polynesia	Samoa	B4a1a1	Duggan, et al. 2014	24726474
KJ154194	Western Polynesia	Samoa	B4a1a1	Duggan, et al. 2014	24726474
KJ154199	Western Polynesia	Samoa	B4a1a1	Duggan, et al. 2014	24726474
KJ154302	Western Polynesia	Samoa	B4a1a1a16	Duggan, et al. 2014	24726474
KJ154200	Western Polynesia	Samoa	B4a1a1	Duggan, et al. 2014	24726474
KJ154203	Western Polynesia	Samoa	B4a1a1	Duggan, et al. 2014	24726474
KJ154224	Western Polynesia	Samoa	B4a1a1	Duggan, et al. 2014	24726474
KJ154225	Western Polynesia	Samoa	B4a1a1	Duggan, et al. 2014	24726474
KJ154229	Western Polynesia	Samoa	B4a1a1	Duggan, et al. 2014	24726474
KJ154231	Western Polynesia	Samoa	B4a1a1	Duggan, et al. 2014	24726474
KJ154350	Western Polynesia	Samoa	B4a1a1m	Duggan, et al. 2014	24726474
KJ154298	Western Polynesia	Samoa	B4a1a1	Duggan, et al. 2014	24726474
KJ154303	Western Polynesia	Samoa	B4a1a1	Duggan, et al. 2014	24726474
KJ154318	Western Polynesia	Samoa	B4a1a1	Duggan, et al. 2014	24726474
KJ154327	Western Polynesia	Samoa	B4a1a1	Duggan, et al. 2014	24726474
KJ154210	Western Polynesia	Samoa	B4a1a1a22	Duggan, et al. 2014	24726474
KJ154341	Western Polynesia	Samoa	B4a1a1	Duggan, et al. 2014	24726474
KJ154343	Western Polynesia	Samoa	B4a1a1	Duggan, et al. 2014	24726474
KJ154346	Western Polynesia	Samoa	B4a1a1	Duggan, et al. 2014	24726474
KJ154357	Western Polynesia	Samoa	B4a1a1	Duggan, et al. 2014	24726474
KJ154391	Western Polynesia	Samoa	B4a1a1	Duggan, et al. 2014	24726474
KJ154228	Western Polynesia	Samoa	B4a1a1m1	Duggan, et al. 2014	24726474
KJ154218	Western Polynesia	Samoa	B4a1a1a21	Duggan, et al. 2014	24726474
KJ154227	Western Polynesia	Samoa	B4a1a1a	Duggan, et al. 2014	24726474
KJ154352	Western Polynesia	Samoa	B4a1a1a	Duggan, et al. 2014	24726474
KJ154204	Western Polynesia	Samoa	B4a1a1a	Duggan, et al. 2014	24726474
KJ154344	Western Polynesia	Samoa	B4a1a1m	Duggan, et al. 2014	24726474
KJ154198	Western Polynesia	Samoa	B4a1a1m1	Duggan, et al. 2014	24726474
KJ154190	Western Polynesia	Samoa	B4a1a1k1	Duggan, et al. 2014	24726474
KJ154202	Western Polynesia	Samoa	B4a1a1k1	Duggan, et al. 2014	24726474
KJ154220	Western Polynesia	Samoa	B4a1a1k	Duggan, et al. 2014	24726474
KJ154338	Western Polynesia	Samoa	B4a1a1h	Duggan, et al. 2014	24726474
SBB01	Eastern Polynesia	Societies	B4a1a1m	This study	This study
SBB06	Eastern Polynesia	Societies	B4a1a1m	This study	This study
ST5	Eastern Polynesia	Societies	B4a1a1m	This study	This study
ST14	Eastern Polynesia	Societies	B4a1a1m	This study	This study
SR14	Eastern Polynesia	Societies	B4a1a1m	This study	This study
SR32	Eastern Polynesia	Societies	B4a1a1m	This study	This study
ST1	Eastern Polynesia	Societies	B4a1a1h	This study	This study
SR20	Eastern Polynesia	Societies	B4a1a1h	This study	This study
SBB11	Eastern Polynesia	Societies	B4a1a1k	This study	This study
SBB12	Eastern Polynesia	Societies	B4a1a1t	This study	This study
SR1	Eastern Polynesia	Societies	B4a1a1	This study	This study
SR15	Eastern Polynesia	Societies	B4a1a1	This study	This study
SR35	Eastern Polynesia	Societies	B4a1a1	This study	This study
ST13	Eastern Polynesia	Societies	B4a1a1	This study	This study
ST29	Eastern Polynesia	Societies	B4a1a1	This study	This study
ST6	Eastern Polynesia	Societies	B4a1a1a22	This study	This study
ST3	Eastern Polynesia	Societies	B4a1a1c	This study	This study
ST8	Eastern Polynesia	Societies	B4a1a1c	This study	This study
ST17	Eastern Polynesia	Societies	B4a1a1c	This study	This study
ST23	Eastern Polynesia	Societies	B4a1a1c	This study	This study
SR29	Eastern Polynesia	Societies	B4a1a1c	This study	This study
SR37	Eastern Polynesia	Societies	B4a1a1c	This study	This study
SBB13	Eastern Polynesia	Societies	B4a1a1c	This study	This study
JX900830	Outlier Polynesia	Tikopia	B4a1a1o	Duggan, et al. 2013	23313375
JX900829	Outlier Polynesia	Tikopia	B4a1a1	Duggan, et al. 2013	23313375
JX900828	Outlier Polynesia	Tikopia	B4a1a1o	Duggan, et al. 2013	23313375
JX900827	Outlier Polynesia	Tikopia	B4a1a1o	Duggan, et al. 2013	23313375
JX900826	Outlier Polynesia	Tikopia	B4a1a1a9	Duggan, et al. 2013	23313375
JX900825	Outlier Polynesia	Tikopia	B4a1a1o	Duggan, et al. 2013	23313375
JX900824	Outlier Polynesia	Tikopia	B4a1a1n	Duggan, et al. 2013	23313375
JX900823	Outlier Polynesia	Tikopia	B4a1a1o	Duggan, et al. 2013	23313375
JX900822	Outlier Polynesia	Tikopia	B4a1a1a	Duggan, et al. 2013	23313375
JX900821	Outlier Polynesia	Tikopia	B4a1a1a14	Duggan, et al. 2013	23313375
JX900820	Outlier Polynesia	Tikopia	B4a1a1a8	Duggan, et al. 2013	23313375
JX900819	Outlier Polynesia	Tikopia	B4a1a1a9	Duggan, et al. 2013	23313375
JX900818	Outlier Polynesia	Tikopia	B4a1a1a8	Duggan, et al. 2013	23313375
JX900817	Outlier Polynesia	Tikopia	B4a1a1o	Duggan, et al. 2013	23313375
JX900816	Outlier Polynesia	Tikopia	B4a1a1o	Duggan, et al. 2013	23313375
JX900815	Outlier Polynesia	Tikopia	B4a1a1a	Duggan, et al. 2013	23313375
JX900814	Outlier Polynesia	Tikopia	B4a1a1a8	Duggan, et al. 2013	23313375
JX900813	Outlier Polynesia	Tikopia	B4a1a1a	Duggan, et al. 2013	23313375
JX900812	Outlier Polynesia	Tikopia	B4a1a1a	Duggan, et al. 2013	23313375
JX900811	Outlier Polynesia	Tikopia	B4a1a1o	Duggan, et al. 2013	23313375
JX900753	Outlier Polynesia	Tikopia	B4a1a1o	Duggan, et al. 2013	23313375
JX900752	Outlier Polynesia	Tikopia	B4a1a1a8	Duggan, et al. 2013	23313375
JX900751	Outlier Polynesia	Tikopia	B4a1a1a14	Duggan, et al. 2013	23313375
JX900750	Outlier Polynesia	Tikopia	B4a1a1o	Duggan, et al. 2013	23313375
JX900749	Outlier Polynesia	Tikopia	B4a1a1a	Duggan, et al. 2013	23313375
JX900748	Outlier Polynesia	Tikopia	B4a1a1a	Duggan, et al. 2013	23313375
JX900747	Outlier Polynesia	Tikopia	B4a1a1a	Duggan, et al. 2013	23313375
JX900746	Outlier Polynesia	Tikopia	B4a1a1	Duggan, et al. 2013	23313375
JX900745	Outlier Polynesia	Tikopia	B4a1a1a	Duggan, et al. 2013	23313375
JX900744	Outlier Polynesia	Tikopia	B4a1a1o	Duggan, et al. 2013	23313375
JX900743	Outlier Polynesia	Tikopia	B4a1a1a	Duggan, et al. 2013	23313375
JX900742	Outlier Polynesia	Tikopia	B4a1a1o	Duggan, et al. 2013	23313375
JX900741	Outlier Polynesia	Tikopia	B4a1a1n	Duggan, et al. 2013	23313375
JX900740	Outlier Polynesia	Tikopia	B4a1a1a8	Duggan, et al. 2013	23313375
JX900739	Outlier Polynesia	Tikopia	B4a1a1n	Duggan, et al. 2013	23313375
JX900738	Outlier Polynesia	Tikopia	B4a1a1o	Duggan, et al. 2013	23313375
JX900737	Outlier Polynesia	Tikopia	B4a1a1a	Duggan, et al. 2013	23313375
JX900736	Outlier Polynesia	Tikopia	B4a1a1a8	Duggan, et al. 2013	23313375
JX900735	Outlier Polynesia	Tikopia	B4a1a1a9	Duggan, et al. 2013	23313375
JX900734	Outlier Polynesia	Tikopia	B4a1a1a16	Duggan, et al. 2013	23313375
JX900733	Outlier Polynesia	Tikopia	B4a1a1a	Duggan, et al. 2013	23313375
JX900732	Outlier Polynesia	Tikopia	B4a1a1o	Duggan, et al. 2013	23313375
JX900731	Outlier Polynesia	Tikopia	B4a1a1o	Duggan, et al. 2013	23313375
JX900730	Outlier Polynesia	Tikopia	B4a1a10	Duggan, et al. 2013	23313375
JX900729	Outlier Polynesia	Tikopia	B4a1a1o	Duggan, et al. 2013	23313375
KJ154196	Western Polynesia	Tonga	B4a1a1a	Duggan, et al. 2014	24726474
KJ154216	Western Polynesia	Tonga	B4a1a1a	Duggan, et al. 2014	24726474
KJ154242	Western Polynesia	Tonga	B4a1a1a15	Duggan, et al. 2014	24726474
KJ154281	Western Polynesia	Tonga	B4a1a1a	Duggan, et al. 2014	24726474
KJ154322	Western Polynesia	Tonga	B4a1a1a22	Duggan, et al. 2014	24726474
KJ154328	Western Polynesia	Tonga	B4a1a1a16	Duggan, et al. 2014	24726474
KJ154329	Western Polynesia	Tonga	B4a1a1a	Duggan, et al. 2014	24726474
KJ154291	Western Polynesia	Tonga	B4a1a1a	Duggan, et al. 2014	24726474
KJ154337	Western Polynesia	Tonga	B4a1a1a	Duggan, et al. 2014	24726474
KJ154339	Western Polynesia	Tonga	B4a1a1a	Duggan, et al. 2014	24726474
KJ154348	Western Polynesia	Tonga	B4a1a1a	Duggan, et al. 2014	24726474
KJ154342	Western Polynesia	Tonga	B4a1a1a9	Duggan, et al. 2014	24726474
KJ154354	Western Polynesia	Tonga	B4a1a1a	Duggan, et al. 2014	24726474
KJ154468	Western Polynesia	Tonga	B4a1a1a	Duggan, et al. 2014	24726474
KJ154362	Western Polynesia	Tonga	B4a1a1a	Duggan, et al. 2014	24726474
KJ154400	Western Polynesia	Tonga	B4a1a1a	Duggan, et al. 2014	24726474
KJ154390	Western Polynesia	Tonga	B4a1a1a11a	Duggan, et al. 2014	24726474
KJ154276	Western Polynesia	Tonga	B4a1a1a1d	Duggan, et al. 2014	24726474
KJ154414	Western Polynesia	Tonga	B4a1a1a1d	Duggan, et al. 2014	24726474
KJ154286	Western Polynesia	Tonga	B4a1a1a1d	Duggan, et al. 2014	24726474
KJ154366	Western Polynesia	Tonga	B4a1a1c	Duggan, et al. 2014	24726474
KJ154304	Western Polynesia	Tonga	B4a1a1m	Duggan, et al. 2014	24726474
KJ154364	Western Polynesia	Tonga	B4a1a1m	Duggan, et al. 2014	24726474
KJ154349	Western Polynesia	Tonga	B4a1a1a1m1	Duggan, et al. 2014	24726474
KJ154221	Western Polynesia	Tonga	B4a1a1k1	Duggan, et al. 2014	24726474
KJ154238	Western Polynesia	Tonga	B4a1a1k1	Duggan, et al. 2014	24726474
KJ154374	Western Polynesia	Tonga	B4a1a1k1	Duggan, et al. 2014	24726474
KJ154396	Western Polynesia	Tonga	B4a1a1k	Duggan, et al. 2014	24726474
KJ154426	Western Polynesia	Tonga	B4a1a1k1	Duggan, et al. 2014	24726474
KJ154285	Western Polynesia	Tonga	B4a1a1	Duggan, et al. 2014	24726474
KJ154287	Western Polynesia	Tonga	B4a1a1_151	Duggan, et al. 2014	24726474
KJ154288	Western Polynesia	Tonga	B4a1a1v	Duggan, et al. 2014	24726474
KJ154306	Western Polynesia	Tonga	B4a1a1	Duggan, et al. 2014	24726474
KJ154333	Western Polynesia	Tonga	B4a1a1	Duggan, et al. 2014	24726474
KJ154331	Western Polynesia	Tonga	B4a1a1ab	Duggan, et al. 2014	24726474
KJ154345	Western Polynesia	Tonga	B4a1a1	Duggan, et al. 2014	24726474
KJ154334	Western Polynesia	Tonga	B4a1a1	Duggan, et al. 2014	24726474
KJ154351	Western Polynesia	Tonga	B4a1a1	Duggan, et al. 2014	24726474
KJ154381	Western Polynesia	Tonga	B4a1a1	Duggan, et al. 2014	24726474
KJ154360	Western Polynesia	Tonga	B4a1a1	Duggan, et al. 2014	24726474
KJ154371	Western Polynesia	Tonga	B4a1a1	Duggan, et al. 2014	24726474
KJ154388	Western Polynesia	Tonga	B4a1a1	Duggan, et al. 2014	24726474
KJ154389	Western Polynesia	Tonga	B4a1a1	Duggan, et al. 2014	24726474
KJ154407	Western Polynesia	Tonga	B4a1a1	Duggan, et al. 2014	24726474
KJ154369	Western Polynesia	Tonga	B4a1a1ad	Duggan, et al. 2014	24726474
KJ154383	Western Polynesia	Tonga	B4a1a1ad	Duggan, et al. 2014	24726474
KJ154419	Western Polynesia	Tonga	B4a1a1	Duggan, et al. 2014	24726474
KJ154423	Western Polynesia	Tonga	B4a1a1	Duggan, et al. 2014	24726474

## Sheet: Table S4B
Supplementary Table S4. List of 541 complete mitochondrial genomes used in the BEAST analyses.
Supplementary Table S4B. Genomes belonging to hg M29-Q (n=111).
Identifying No.	Region	Location	Haplogroup	Source	Publication PMID
SR10	Eastern Polynesia	Raiatea	Q1f1	This study	This study
KJ154866	Northern Melanesia	Anem	Q1b	Duggan, et al. 2014	24726474
KJ154875	Northern Melanesia	Anem	Q1c2a	Duggan, et al. 2014	24726474
KJ154879	Northern Melanesia	Anem	Q1c2a	Duggan, et al. 2014	24726474
KJ154885	Northern Melanesia	Anem	Q1c3	Duggan, et al. 2014	24726474
KJ154887	Northern Melanesia	Anem	Q1c2a	Duggan, et al. 2014	24726474
KJ154888	Northern Melanesia	Anem	Q1c3	Duggan, et al. 2014	24726474
KJ154838	Northern Melanesia	Ata	Q2a3a	Duggan, et al. 2014	24726474
KJ154840	Northern Melanesia	Ata	Q2a3a	Duggan, et al. 2014	24726474
KJ154842	Northern Melanesia	Ata	Q2a3a	Duggan, et al. 2014	24726474
KJ154849	Northern Melanesia	Ata	Q2a3a	Duggan, et al. 2014	24726474
KJ154852	Northern Melanesia	Ata	Q1c2a	Duggan, et al. 2014	24726474
KJ154854	Northern Melanesia	Ata	Q2a3a	Duggan, et al. 2014	24726474
KJ154857	Northern Melanesia	Ata	Q2a3a	Duggan, et al. 2014	24726474
KJ154861	Northern Melanesia	Ata	Q2a3a	Duggan, et al. 2014	24726474
KJ154839	Northern Melanesia	Ata	Q2a3a	Duggan, et al. 2014	24726474
EF495218	Australia	Australia	Q2b	Hudjashov, et al. 2007	17496137
AY289075	Northern Melanesia	Bougainville	Q1c1a1	Ingman and Gyllensten, 2003	12840039
EU597543	Northern Melanesia	Bougainville	Q1c1a1	Hartmann, et al. 2009	18623076
KJ154581	Northern Melanesia	Buka	M29a	Duggan, et al. 2014	24726474
KJ154583	Northern Melanesia	Buka	Q1e1b	Duggan, et al. 2014	24726474
KJ154584	Northern Melanesia	Buka	Q1e1b	Duggan, et al. 2014	24726474
KJ154590	Northern Melanesia	Buka	Q1a1a	Duggan, et al. 2014	24726474
KJ154708	Northern Melanesia	Choiseul	Q1e1b	Duggan, et al. 2014	24726474
KJ154211	Eastern Polynesia	Cooks	Q1f1	Duggan, et al. 2014	24726474
GQ214521	Southern Melanesia	Fiji	Q2a2b	Corser, et al. 2012	23284859
KJ154178	Southern Melanesia	Fiji	Q2a2b	Duggan, et al. 2014	24726474
KJ154444	Southern Melanesia	Fiji	Q1estar	Duggan, et al. 2014	24726474
KJ154248	Western Polynesia	Futuna	Q2a5	Duggan, et al. 2014	24726474
GQ214525	Northern Melanesia	Kiribati	Q2a1	Corser, et al. 2012	23284859
KJ154712	Northern Melanesia	Kolombangara	Q1estar	Duggan, et al. 2014	24726474
KJ154701	Northern Melanesia	Makira	M29b	Duggan, et al. 2014	24726474
KJ154713	Northern Melanesia	Malaita	Q1estar	Duggan, et al. 2014	24726474
KJ154718	Northern Melanesia	Malaita	Q1star	Duggan, et al. 2014	24726474
KJ154725	Northern Melanesia	Malaita	Q1star	Duggan, et al. 2014	24726474
KJ154734	Northern Melanesia	Malaita	Q1estar	Duggan, et al. 2014	24726474
KJ154740	Northern Melanesia	Malaita	Q1star	Duggan, et al. 2014	24726474
KJ154741	Northern Melanesia	Malaita	Q2star	Duggan, et al. 2014	24726474
KJ154557	Northern Melanesia	Nagovisi	Q1c1a1	Duggan, et al. 2014	24726474
KJ154905	Northern Melanesia	Nakani	M29b1	Duggan, et al. 2014	24726474
KJ154908	Northern Melanesia	Nakani	M29b1	Duggan, et al. 2014	24726474
KJ154909	Northern Melanesia	Nakani	Q1c2b	Duggan, et al. 2014	24726474
KJ154911	Northern Melanesia	Nakani	M29b1	Duggan, et al. 2014	24726474
KJ154912	Northern Melanesia	Nakani	Q1c2b	Duggan, et al. 2014	24726474
KJ154917	Northern Melanesia	Nakani	Q1c2b	Duggan, et al. 2014	24726474
KJ154921	Northern Melanesia	Nakani	Q1c2b	Duggan, et al. 2014	24726474
KJ154923	Northern Melanesia	Nakani	M29b1	Duggan, et al. 2014	24726474
KJ154928	Northern Melanesia	Nakani	Q1c2b	Duggan, et al. 2014	24726474
KJ154932	Northern Melanesia	Nakani	Q1c4	Duggan, et al. 2014	24726474
KJ154934	Northern Melanesia	Nakani	M29b1	Duggan, et al. 2014	24726474
KJ154936	Northern Melanesia	Nakani	Q2a2a	Duggan, et al. 2014	24726474
KJ154606	Northern Melanesia	Nasoi	Q1c1a1	Duggan, et al. 2014	24726474
KJ154609	Northern Melanesia	Nasoi	Q1c1a1	Duggan, et al. 2014	24726474
KJ154618	Northern Melanesia	Nasoi	Q1c1a1	Duggan, et al. 2014	24726474
KJ154631	Northern Melanesia	Nasoi	Q1c1	Duggan, et al. 2014	24726474
EF061147	Northern Melanesia	NB Nakani	M29b	Friedlaender, et al. 2007	17327912
DQ137407	Northern Melanesia	NB Tolai	M29a	Merriwether, et al. 2005	16150714
DQ137408	Northern Melanesia	NB Tolai	M29a	Merriwether, et al. 2005	16150714
AY956412	Northern Melanesia	New Britain	Q2a3a	Friedlaender, et al. 2005	15814828
AY956413	Northern Melanesia	New Britain	Q2astar	Friedlaender, et al. 2005	15814828
AY956414	Northern Melanesia	New Britain	Q2astar	Friedlaender, et al. 2005	15814828
GQ214526	New Guinea	NewGuinea	Q2a2a	Corser, et al. 2012	23284859
GQ214527	New Guinea	NewGuinea	Q2a1	Corser, et al. 2012	23284859
HQ113226	New Guinea	NewGuinea	Q2astar	Corser, et al. 2012	23284859
EF495217	New Guinea	NG Bundi	M29b	Hudjashov, et al. 2007	17496137
EU597495	New Guinea	Papuan	Q1a1	Hartmann, et al. 2009	18623076
AY289090	New Guinea	PNG	Q1star	Ingman and Gyllensten, 2003	12840039
AF347003	New Guinea	PNG Coast	Q1star	Ingman, et al. 2000	11130070
AY289078	New Guinea	PNG Coast	Q3a1	Ingman and Gyllensten, 2003	12840039
AY289079	New Guinea	PNG Coast	Q3astar	Ingman and Gyllensten, 2003	12840039
AY289081	New Guinea	PNG Coast	Q1star	Ingman and Gyllensten, 2003	12840039
AY289082	New Guinea	PNG Coast	Q1a1a	Ingman and Gyllensten, 2003	12840039
AY289085	New Guinea	PNG Highland	Q1astar	Ingman and Gyllensten, 2003	12840039
AY289089	New Guinea	PNG Highland	Q3a1	Ingman and Gyllensten, 2003	12840039
KJ154774	Northern Melanesia	Rannonga	Q1e1b	Duggan, et al. 2014	24726474
KF540947	Northern Melanesia	Saisat	Q1d	Ko, et al. 2014	24607387
KF540948	Northern Melanesia	Saisat	Q1d	Ko, et al. 2014	24607387
KJ154206	Northern Melanesia	Samoa	Q1f1	Duggan, et al. 2014	24726474
KJ154370	Northern Melanesia	Samoa	Q1f1	Duggan, et al. 2014	24726474
KJ154787	Southern Melanesia	Santa Cruz	Q1e1a	Duggan, et al. 2014	24726474
KJ154797	Southern Melanesia	Santa Cruz	Q1f2	Duggan, et al. 2014	24726474
KJ154799	Southern Melanesia	Santa Cruz	Q2a3b	Duggan, et al. 2014	24726474
KJ154800	Southern Melanesia	Santa Cruz	Q1f2	Duggan, et al. 2014	24726474
KJ154801	Southern Melanesia	Santa Cruz	M29b	Duggan, et al. 2014	24726474
KJ154802	Southern Melanesia	Santa Cruz	Q1f2	Duggan, et al. 2014	24726474
KJ154803	Southern Melanesia	Santa Cruz	Q1e1a	Duggan, et al. 2014	24726474
KJ154804	Southern Melanesia	Santa Cruz	Q1f2	Duggan, et al. 2014	24726474
KJ154808	Southern Melanesia	Santa Cruz	Q1f2	Duggan, et al. 2014	24726474
KJ154812	Southern Melanesia	Santa Cruz	Q1e1a1	Duggan, et al. 2014	24726474
KJ154815	Southern Melanesia	Santa Cruz	Q1e1a1	Duggan, et al. 2014	24726474
KJ154816	Southern Melanesia	Santa Cruz	Q1f2	Duggan, et al. 2014	24726474
KJ154817	Southern Melanesia	Santa Cruz	Q1e1a	Duggan, et al. 2014	24726474
KJ154819	Southern Melanesia	Santa Cruz	Q1f2	Duggan, et al. 2014	24726474
KJ154821	Southern Melanesia	Santa Cruz	Q1e1a	Duggan, et al. 2014	24726474
KJ154822	Southern Melanesia	Santa Cruz	Q2a3b	Duggan, et al. 2014	24726474
KJ154823	Southern Melanesia	Santa Cruz	Q2a4	Duggan, et al. 2014	24726474
KJ154824	Southern Melanesia	Santa Cruz	Q2a4	Duggan, et al. 2014	24726474
KJ154825	Southern Melanesia	Santa Cruz	Q1f2	Duggan, et al. 2014	24726474
KJ154826	Southern Melanesia	Santa Cruz	Q1e1a	Duggan, et al. 2014	24726474
KJ154828	Southern Melanesia	Santa Cruz	Q1f2	Duggan, et al. 2014	24726474
KJ154833	Southern Melanesia	Santa Cruz	Q1e1a	Duggan, et al. 2014	24726474
KJ154834	Southern Melanesia	Santa Cruz	Q1f2	Duggan, et al. 2014	24726474
KJ154835	Southern Melanesia	Santa Cruz	Q1e1a1	Duggan, et al. 2014	24726474
SR23	Eastern Polynesia	Raiatea	Q2a5	This study	This study
KJ154782	Outlier Polynesia	Tikopia	Q1f1	Duggan, et al. 2014	24726474
KJ154525	Northern Melanesia	Torau	Q1e1b	Duggan, et al. 2014	24726474
KJ154603	Northern Melanesia	Torau	Q1e1b	Duggan, et al. 2014	24726474
DQ372880	Southern Melanesia	Vanuatu	Q1b	Pierson, et al. 2006	16855009
DQ372882	Southern Melanesia	Vanuatu	Q1b	Pierson, et al. 2006	16855009
KJ154680	Northern Melanesia	Velta Lavella	Q1e1b	Duggan, et al. 2014	24726474
KJ154702	Northern Melanesia	Velta Lavella	Q1e1star	Duggan, et al. 2014	24726474
