# Supplementary material for: Investigating the origins of eastern Polynesians using genome-wide data from the Leeward Society Isles
Source: Sci Rep. 2018 Jan 29;8:1823. doi: 10.1038/s41598-018-20026-8 (PMC5789021; doi:10.1038/s41598-018-20026-8)
Supplement: Supplementary file 7 — Supplementary Table S5 [file 41598_2018_20026_MOESM7_ESM.xlsx]

## Sheet: Hudjashov et al. 2018
Investigating the origins of eastern Polynesians using genome-wide data from the Leeward Society Isles
Georgi Hudjashov1,2,8, Phillip Endicott3,8,*, Helen Post2, Nano Nagle4, Simon Y. W. Ho5, Daniel J. Lawson6, Maere Reidla2, Monika Karmin2, Siiri Rootsi2, Ene Metspalu2, Lauri Saag2, Richard Villems2, Murray P. Cox1, R. John Mitchell4, Ralph L. Garcia-Bertrand7, Mait Metspalu2, Rene J. Herrera7
1 Statistics and Bioinformatics Group, Institute of Fundamental Sciences, Massey University, Palmerston North, Manawatu, 4442, New Zealand
2 Estonian Biocentre, Tartu, Tartumaa, 51010, Estonia
3 Department Hommes Natures Societies, Musée de l’Homme, 75016, Paris, Ile de France, France
4 Department of Biochemistry and Genetics, La Trobe University, Melbourne, Victoria, VIC 3086, Australia
5 School of Life and Environmental Sciences, University of Sydney, Sydney, New South Wales, NSW 2006, Australia
6 Integrative Epidemiology Unit, School of Social and Community Medicine, University of Bristol, Bristol, BS8 2BN, United Kingdom
7 Department of Molecular Biology, Colorado College, Colorado Springs, Colorado, 80903, USA
8 These authors contributed equally to this work
* Correspondence and requests for materials should be addressed to P.E. (email: phillip.endicott@gmail.com)

## Sheet: Table S5
Supplementary Table S5. List of 80 Y chromosomes used in the BEAST analysis including the seven produced by target-capture sequencing for this study.
Sequence ID	Haplogroup1	Polymorphic site2	Population	Geographic origin	Source
GS000017005-ASM	C2	M38	Sama-Bajaw, Sulawesi	Sulawesi, Southeast Asia	Karmin, et al. 2015
GRC15491810	C2a1	P33	Taha'a (ST20)	Society Islands	This study
GRC15491811	C2a1	P33	Rai'atea (SR6)	Society Islands	This study
GRC15491812	C2a1	P33	Rai'atea (SR8)	Society Islands	This study
GRC15491815	C2a1	P33	Taha'a (ST8)	Society Islands	This study
GS000017004-ASM	C2a1a	M208	Sama-Bajaw, Sulawesi	Sulawesi, Southeast Asia	Karmin, et al. 2015
GS000035255-ASM	C2a2a	B460	Koinanbe, New Guinea	New Guinea	Karmin, et al. 2015
GS000035258-ASM	C2a2a	B460	Koinanbe, New Guinea	New Guinea	Karmin, et al. 2015
GS000035686-ASM	C2a2a	B460	Koinanbe, New Guinea	New Guinea	Karmin, et al. 2015
GS000016165-ASM	C3c1a	M77	Even	Siberia, Russia	Karmin, et al. 2015
GS000020004-ASM	C3c1a	M77	Evenk	Siberia, Russia	Karmin, et al. 2015
GS000020126-ASM	C3c1a	M77	Buryat	Siberia, Russia	Karmin, et al. 2015
GS000022292-ASM	C3c1a	M77	Even	Siberia, Russia	Karmin, et al. 2015
GS000034297-ASM	C3c1a	M77	Even	Siberia, Russia	Karmin, et al. 2015
GS000035117-ASM	C3c1a	M77	Mongolian	Mongolia	Karmin, et al. 2015
GS000014335-ASM	C3c2	B90	Evenk	Siberia, Russia	Karmin, et al. 2015
GS000016168-ASM	C3c2	B90	Koryak	Siberia, Russia	Karmin, et al. 2015
GS000016169-ASM	C3c2	B90	Koryak	Siberia, Russia	Karmin, et al. 2015
GS000019993-ASM	C3c2	B90	Koryak	Siberia, Russia	Karmin, et al. 2015
GS000015179-ASM	C3f1	PAGE12	Chinese	China	Karmin, et al. 2015
GS000022091-ASM	C3f1	PAGE12	Buryat	Siberia, Russia	Karmin, et al. 2015
GS000022093-ASM	C3f1	PAGE12	Buryat	Siberia, Russia	Karmin, et al. 2015
GS000022094-ASM	C3f1	PAGE12	Buryat	Siberia, Russia	Karmin, et al. 2015
GS000022071-ASM	C3g	B473	Koryak	Siberia, Russia	Karmin, et al. 2015
GS000022440-ASM	C3g	B473	Altaian, Kizhi	Siberia, Russia	Karmin, et al. 2015
GS000017146-ASM	C5a	P92	Madhya-Pradesh, India	India	Karmin, et al. 2015
GS000016936-ASM	C7a	B67	Lebbo, Borneo	Borneo, Southeast Asia	Karmin, et al. 2015
GS000016937-ASM	C7a	B67	Lebbo, Borneo	Borneo, Southeast Asia	Karmin, et al. 2015
GS000019981-ASM	C7b1	F725	Murut, Borneo	Borneo, Southeast Asia	Karmin, et al. 2015
GS000035257-ASM	C7b1	F725	Aeta, Philippines	Phillipines	Karmin, et al. 2015
GS000020271-ASM	C9	B68	Dusun, Borneo	Borneo, Southeast Asia	Karmin, et al. 2015
GS000035256-ASM	M1c	B256	Kosipe, New Guinea	New Guinea	Karmin, et al. 2015
GS000035260-ASM	M1c	B256	Kosipe, New Guinea	New Guinea	Karmin, et al. 2015
GS000035365-ASM	M1c	B256	Kosipe, New Guinea	New Guinea	Karmin, et al. 2015
GS000016163-ASM	N2a1a	B169	Tundra-Nenets, Siberia	Siberia, Russia	Karmin, et al. 2015
GS000015180-ASM	N3a3a	L550	Estonian	Europe	Karmin, et al. 2015
GS000022438-ASM	N3b	B187	Shor	Siberia, Russia	Karmin, et al. 2015
NA18558-200-37-ASM	N4	F2930	Chinese, Han	China	Karmin, et al. 2015
GS000035248-ASM	O1a	F31	Agta, Phillipines	Phillipines	Karmin, et al. 2015
GS000035435-ASM	O1b	F819	Agta, Phillipines	Phillipines	Karmin, et al. 2015
GS000019983-ASM	O1c	M110	Murut, Borneo	Borneo, Southeast Asia	Karmin, et al. 2015
GS000035252-ASM	O1c	M110	Batak, Palawan	Phillipines	Karmin, et al. 2015
GS000019946-ASM	O2a1a	M88	Vietnamese, north	Vietnam, Southeast Asia	Karmin, et al. 2015
GS000019949-ASM	O2a1a	M88	Vietnamese, south	Vietnam, Southeast Asia	Karmin, et al. 2015
GS000016803-ASM	O2a2	M1284	Madhya-Pradesh, India	India	Karmin, et al. 2015
GS000016804-ASM	O2a2	M1284	Jharkhand, India	India	Karmin, et al. 2015
GS000017007-ASM	O2a2	M1284	Lebbo, Borneo	Borneo, Southeast Asia	Karmin, et al. 2015
GS000019950-ASM	O2a2	M1284	Vietnamese, south	Vietnam, Southeast Asia	Karmin, et al. 2015
GS000019953-ASM	O2a2	M1284	Dusun, Borneo	Borneo, Southeast Asia	Karmin, et al. 2015
GS000019904-ASM	O3a1	PAGE23	Burmese, Myanmar	Burma, Southeast Asia	Karmin, et al. 2015
GS000019905-ASM	O3a1	PAGE23	Burmese, Myanmar	Burma, Southeast Asia	Karmin, et al. 2015
GS000022100-ASM	O3b	PAGE125	Burmese, Myanmar	Burma, Southeast Asia	Karmin, et al. 2015
GS000016864-ASM	O3c'd'e'f'g'h	M188	Southern Han Chinese, China	China	1000G project
GS000016986-ASM	O3c'd'e'f'g'h	M188	Southern Han Chinese, China	China	1000G project
GS000016993-ASM	O3c'd'e'f'g'h	M188	Southern Han Chinese, China	China	1000G project
GS000016867-ASM	O3c'd'e'f'g'h	M188	Southern Han Chinese, China	China	1000G project
GS000019966-ASM	O3c'd'e'f'g'h	M188	Kankanaey, Luzon	Phillipines	Karmin, et al. 2015
GRC15491808	O3i	B450	Rai'atea (SR27)	Society Islands	This study
GS000017006-ASM	O3i	B450	Sama-Bajaw, Sulawesi	Sulawesi, Southeast Asia	Karmin, et al. 2015
GS000035253-ASM	O3i	B451	Batak, Palawan	Phillipines	Karmin, et al. 2015
GRC15491809	O6a	JST002611	Rai'atea (SR28)	Society Islands	This study
GS000016660-ASM	O6a	JST002611	Southern Han Chinese, China	China	1000G project
GS000016683-ASM	O6a	JST002611	Southern Han Chinese, China	China	1000G project
GS000016706-ASM	O6a	JST002611	Southern Han Chinese, China	China	1000G project
GS000016708-ASM	O6a	JST002611	Southern Han Chinese, China	China	1000G project
GS000016832-ASM	O6a	JST002611	Southern Han Chinese, China	China	1000G project
GS000016843-ASM	O6a	JST002611	Southern Han Chinese, China	China	1000G project
GS000016844-ASM	O6a	JST002611	Southern Han Chinese, China	China	1000G project
GS000016850-ASM	O6a	JST002611	Southern Han Chinese, China	China	1000G project
GS000016853-ASM	O6a	JST002611	Southern Han Chinese, China	China	1000G project
GS000016712-ASM	O6b	F964	Southern Han Chinese, China	China	1000G project
GS000016676-ASM	O6b	F964	Southern Han Chinese, China	China	1000G project
GS000016711-ASM	O6b	F964	Southern Han Chinese, China	China	1000G project
GS000016714-ASM	O6b	F964	Southern Han Chinese, China	China	1000G project
GS000035392-ASM	P2	B252	Agta, Phillipines	Phillipines	Karmin, et al. 2015
GS000016941-ASM	S1	B275	Sama-Bajaw, Sulawesi	Sulawesi, Southeast Asia	Karmin, et al. 2015
GRC15491807	S2a	P79	Rai'atea (SR22)	Society Islands	This study
GS000016935-ASM	S2a	P202	Lebbo, Borneo	Borneo, Southeast Asia	Karmin, et al. 2015
GS000035249-ASM	S3a1	B273	Agta, Phillipines	Phillipines	Karmin, et al. 2015
GS000035250-ASM	S3a1	B273	Agta, Phillipines	Phillipines	Karmin, et al. 2015
1 Haplogroup nomenclature updated from Karmin, et al. 2015
2 Nomenclature for SNPs and bialllelic markers updated from Karmin, et al. 2015
