# Supplementary material for: Investigating the origins of eastern Polynesians using genome-wide data from the Leeward Society Isles
Source: Sci Rep. 2018 Jan 29;8:1823. doi: 10.1038/s41598-018-20026-8 (PMC5789021; doi:10.1038/s41598-018-20026-8)
Supplement: Supplementary file 8 — Supplementary Table S6 [file 41598_2018_20026_MOESM8_ESM.xlsx]

## Sheet: Hudjashov et al. 2018
Investigating the origins of eastern Polynesians using genome-wide data from the Leeward Society Isles
Georgi Hudjashov1,2,8, Phillip Endicott3,8,*, Helen Post2, Nano Nagle4, Simon Y. W. Ho5, Daniel J. Lawson6, Maere Reidla2, Monika Karmin2, Siiri Rootsi2, Ene Metspalu2, Lauri Saag2, Richard Villems2, Murray P. Cox1, R. John Mitchell4, Ralph L. Garcia-Bertrand7, Mait Metspalu2, Rene J. Herrera7
1 Statistics and Bioinformatics Group, Institute of Fundamental Sciences, Massey University, Palmerston North, Manawatu, 4442, New Zealand
2 Estonian Biocentre, Tartu, Tartumaa, 51010, Estonia
3 Department Hommes Natures Societies, Musée de l’Homme, 75016, Paris, Ile de France, France
4 Department of Biochemistry and Genetics, La Trobe University, Melbourne, Victoria, VIC 3086, Australia
5 School of Life and Environmental Sciences, University of Sydney, Sydney, New South Wales, NSW 2006, Australia
6 Integrative Epidemiology Unit, School of Social and Community Medicine, University of Bristol, Bristol, BS8 2BN, United Kingdom
7 Department of Molecular Biology, Colorado College, Colorado Springs, Colorado, 80903, USA
8 These authors contributed equally to this work
* Correspondence and requests for materials should be addressed to P.E. (email: phillip.endicott@gmail.com)

## Sheet: Table S6
Supplementary Table S6. Coefficient of inbreeding (FIS) estimates in studied populations.
Results obtained using three different datasets and sample clustering schemes are shown: a) dataset of ca 93k SNPs and 739 samples (with data from Hudjashov, et al.) and the original population affiliation; b) dataset of ca 300k SNPs and 570 samples (without data from Hudjashov, et al.) and the original population affiliation; c) as per the approach outlined in (b), but using FS-based population …
a) 93k SNPs, 739 samples, original population labels	FIS		b) 300k SNPs, 570 samples, original population labels	FIS		c) 300k SNPs, 570 samples, FS-clusteting	FIS
Taiwan	0.0470955
Tahiti	0.0380727
PNG	0.0369136		PNG	0.0352182		New Guinea	0.0352182
Tonga	0.0332773
PNG Baining	0.0327182
South Asia (STU)	0.0308182		South Asia (STU)	0.0320864		South Asia	0.0309818
Australia	0.0164227		Australia	0.0157818		Australia	0.0157818
Bornean Dusun	0.0159909		Bornean Dusun	0.0148773		Bornean Dusun	0.0146091
Sulawesi	0.0147818		Sulawesi	0.0154227		Sulawesi (Sama-Bajaw)	0.0152636
Philippines	0.0132		Philippines	0.01295		Philippines 1	0.0179409
Philippine Agta	0.00925		Philippine Agta	0.00838636
America (PEL)	0.00698182		America (PEL)	0.00792727		America	0.00792727
Philippine Kankanaey	0.00694545		Philippine Kankanaey	0.00917273		Philippine Kankanaey	0.00917273
Timor	0.00609091
Vanuatu	0.00518182
Chinese Han (CHB)	0.00403182		Chinese Han (CHB)	0.00229091		East Asia (Han Chinese)	0.00258636
Chinese Dai (CDX)	0.00388182		Chinese Dai (CDX)	0.00346364		mainland SE Asia	0.00417727
Java	0.00367727
Myanmar	0.0035		Myanmar	0.0026		Myanmar	0.00251364
Japan (JPT)	0.00329545		Japan (JPT)	0.00323636		Japan	0.00282727
Philippine Aeta	0.00294545		Philippine Aeta	0.00362727		Philippine Aeta	0.00395455
Bornean Lebbo	0.00267273		Bornean Lebbo	0.00385909		Bornean Lebbo	0.00385909
Malaysia	0.00191818		Malaysia	0.00194091		Malaysia	0.00214545
Sumatra	0.000863636
Chinese Han South (CHS)	0.000845455		Chinese Han South (CHS)	0.00126364
Veitnam (KHV)	0.000668182		Veitnam (KHV)	0.00214545
L. Society Islands	0.000363636		L. Society Islands	0.000309091		L. Society Islands	0.000309091
Africa (YRI)	-0.000409091		Africa (YRI)	0.000486364		Africa	0.000486364
Europe (CEU)	-0.000727273		Europe (CEU)	0.000127273		Europe	0.000127273
Nrth. Melanesia (Bougainville)	-0.00206364		Nrth. Melanesia (Bougainville)	-0.0021		Nrth. Melanesia (Bougainville)	-0.0021
Bornean Murut	-0.00269545		Bornean Murut	-0.00331818		Bornean Murut	-0.00331818
Sumba	-0.00533636
Philippine Batak	-0.00688182		Philippine Batak	-0.00712727		Philippine Batak	-0.0120273
Samoa	-0.00701818
