# Supplementary material for: Investigating the origins of eastern Polynesians using genome-wide data from the Leeward Society Isles
Source: Sci Rep. 2018 Jan 29;8:1823. doi: 10.1038/s41598-018-20026-8 (PMC5789021; doi:10.1038/s41598-018-20026-8)
Supplement: Supplementary file 9 — Supplementary Table S7 [file 41598_2018_20026_MOESM9_ESM.xlsx]

## Sheet: Hudjashov et al. 2018
Investigating the origins of eastern Polynesians using genome-wide data from the Leeward Society Isles
Georgi Hudjashov1,2,8, Phillip Endicott3,8,*, Helen Post2, Nano Nagle4, Simon Y. W. Ho5, Daniel J. Lawson6, Maere Reidla2, Monika Karmin2, Siiri Rootsi2, Ene Metspalu2, Lauri Saag2, Richard Villems2, Murray P. Cox1, R. John Mitchell4, Ralph L. Garcia-Bertrand7, Mait Metspalu2, Rene J. Herrera7
1 Statistics and Bioinformatics Group, Institute of Fundamental Sciences, Massey University, Palmerston North, Manawatu, 4442, New Zealand
2 Estonian Biocentre, Tartu, Tartumaa, 51010, Estonia
3 Department Hommes Natures Societies, Musée de l’Homme, 75016, Paris, Ile de France, France
4 Department of Biochemistry and Genetics, La Trobe University, Melbourne, Victoria, VIC 3086, Australia
5 School of Life and Environmental Sciences, University of Sydney, Sydney, New South Wales, NSW 2006, Australia
6 Integrative Epidemiology Unit, School of Social and Community Medicine, University of Bristol, Bristol, BS8 2BN, United Kingdom
7 Department of Molecular Biology, Colorado College, Colorado Springs, Colorado, 80903, USA
8 These authors contributed equally to this work
* Correspondence and requests for materials should be addressed to P.E. (email: phillip.endicott@gmail.com)

## Sheet: Table S7A - f3
Supplementary Table S7. Results of standard and outgroup f3 tests.
Supplementary Table S7A. Standard f3 was estimated using the dataset of ca 93k SNPs and 739 samples (with data from Hudjashov, et al.) and the original population affiliation. The test was performed using all possible pairwise combinations of non-Polynesian source populations and four Polynesian targets (Leeward Society Islands, Tonga, Samoa, Tahiti).
Source1	Source2	Target	f_3	std.error	Z-score	N of SNPs in the test
Australia	Bornean Dusun	Tonga	0.003339	0.000911	3.664	82444
Australia	Bornean Lebbo	Tonga	0.007566	0.000963	7.855	82191
Australia	Bornean Murut	Tonga	0.002474	0.000899	2.751	82269
Australia	Myanmar	Tonga	0.015872	0.000901	17.612	83077
Australia	Chinese Dai (CDX)	Tonga	0.006646	0.000899	7.392	82596
Australia	Europe (CEU)	Tonga	0.028718	0.001271	22.593	83190
Australia	Chinese Han (CHB)	Tonga	0.008005	0.000918	8.717	82638
Australia	Chinese Han South (CHS)	Tonga	0.006559	0.000924	7.099	82606
Australia	Japan (JPT)	Tonga	0.009497	0.00092	10.326	82595
Australia	Java	Tonga	0.00984	0.000903	10.891	82658
Australia	Veitnam (KHV)	Tonga	0.007067	0.000888	7.957	82677
Australia	Malaysia	Tonga	0.011251	0.00088	12.778	82895
Australia	Nrth. Melanesia (Bougainville)	Tonga	0.068277	0.001516	45.031	81947
Australia	America (PEL)	Tonga	0.020971	0.001136	18.467	83015
Australia	Philippines	Tonga	0.006604	0.000819	8.059	82923
Australia	Philippine Kankanaey	Tonga	-0.002926	0.000931	-3.143	82001
Australia	Philippine Aeta	Tonga	0.025074	0.00105	23.873	82442
Australia	Philippine Agta	Tonga	0.027357	0.001244	21.995	81409
Australia	Philippine Batak	Tonga	0.017048	0.000935	18.239	82530
Australia	PNG	Tonga	0.089402	0.001669	53.552	82551
Australia	PNG Baining	Tonga	0.080867	0.001613	50.138	82023
Australia	South Asia (STU)	Tonga	0.032758	0.001096	29.884	83145
Australia	Sulawesi	Tonga	0.017354	0.000824	21.063	82908
Australia	Sumba	Tonga	0.023538	0.000897	26.232	82682
Australia	Sumatra	Tonga	0.008182	0.000866	9.443	82915
Australia	Taiwan	Tonga	-0.000441	0.000876	-0.504	82119
Australia	Timor	Tonga	0.039347	0.001003	39.233	82629
Australia	Vanuatu	Tonga	0.061525	0.001324	46.474	82319
Australia	Africa (YRI)	Tonga	0.037378	0.001393	26.841	82857
Bornean Dusun	Bornean Lebbo	Tonga	0.03966	0.000767	51.706	84676
Bornean Dusun	Bornean Murut	Tonga	0.042451	0.000783	54.231	85088
Bornean Dusun	Myanmar	Tonga	0.035472	0.000689	51.485	86278
Bornean Dusun	Chinese Dai (CDX)	Tonga	0.040741	0.000727	56.017	85650
Bornean Dusun	Europe (CEU)	Tonga	0.01469	0.000775	18.956	86295
Bornean Dusun	Chinese Han (CHB)	Tonga	0.038681	0.000732	52.826	85662
Bornean Dusun	Chinese Han South (CHS)	Tonga	0.039528	0.000723	54.683	85666
Bornean Dusun	Japan (JPT)	Tonga	0.03726	0.000754	49.39	85543
Bornean Dusun	Java	Tonga	0.04029	0.000707	56.981	85650
Bornean Dusun	Veitnam (KHV)	Tonga	0.040215	0.000717	56.095	85745
Bornean Dusun	Malaysia	Tonga	0.037899	0.000686	55.267	86030
Bornean Dusun	Nrth. Melanesia (Bougainville)	Tonga	0.000266	0.000798	0.333	82765
Bornean Dusun	America (PEL)	Tonga	0.02688	0.000786	34.185	85942
Bornean Dusun	Philippines	Tonga	0.036957	0.000697	53.005	86040
Bornean Dusun	Philippine Kankanaey	Tonga	0.039607	0.000794	49.858	84458
Bornean Dusun	Philippine Aeta	Tonga	0.029632	0.000739	40.071	84832
Bornean Dusun	Philippine Agta	Tonga	0.028781	0.00088	32.697	82558
Bornean Dusun	Philippine Batak	Tonga	0.032985	0.000744	44.32	85187
Bornean Dusun	PNG	Tonga	-0.004331	0.000893	-4.848	83541
Bornean Dusun	PNG Baining	Tonga	-0.005785	0.00092	-6.29	82725
Bornean Dusun	South Asia (STU)	Tonga	0.021701	0.000713	30.448	86240
Bornean Dusun	Sulawesi	Tonga	0.031333	0.000657	47.675	85802
Bornean Dusun	Sumba	Tonga	0.028287	0.000655	43.182	85326
Bornean Dusun	Sumatra	Tonga	0.036776	0.00069	53.262	86018
Bornean Dusun	Taiwan	Tonga	0.040326	0.000755	53.43	84702
Bornean Dusun	Timor	Tonga	0.019978	0.000661	30.243	84881
Bornean Dusun	Vanuatu	Tonga	-0.001687	0.000693	-2.434	83582
Bornean Dusun	Africa (YRI)	Tonga	0.018	0.000872	20.64	85571
Bornean Lebbo	Bornean Murut	Tonga	0.039633	0.000768	51.573	84477
Bornean Lebbo	Myanmar	Tonga	0.034941	0.000681	51.278	85446
Bornean Lebbo	Chinese Dai (CDX)	Tonga	0.039261	0.000737	53.276	84960
Bornean Lebbo	Europe (CEU)	Tonga	0.016106	0.000798	20.173	85414
Bornean Lebbo	Chinese Han (CHB)	Tonga	0.036879	0.000732	50.395	84968
Bornean Lebbo	Chinese Han South (CHS)	Tonga	0.03746	0.000726	51.594	84946
Bornean Lebbo	Japan (JPT)	Tonga	0.035755	0.00074	48.303	84851
Bornean Lebbo	Java	Tonga	0.040977	0.000728	56.292	85001
Bornean Lebbo	Veitnam (KHV)	Tonga	0.038909	0.000713	54.576	85050
Bornean Lebbo	Malaysia	Tonga	0.038001	0.0007	54.278	85254
Bornean Lebbo	Nrth. Melanesia (Bougainville)	Tonga	0.003891	0.000877	4.439	82515
Bornean Lebbo	America (PEL)	Tonga	0.026553	0.000816	32.542	85133
Bornean Lebbo	Philippines	Tonga	0.035518	0.000705	50.402	85267
Bornean Lebbo	Philippine Kankanaey	Tonga	0.036848	0.000817	45.111	83960
Bornean Lebbo	Philippine Aeta	Tonga	0.029574	0.000752	39.349	84272
Bornean Lebbo	Philippine Agta	Tonga	0.02901	0.000913	31.787	82297
Bornean Lebbo	Philippine Batak	Tonga	0.032481	0.000743	43.693	84597
Bornean Lebbo	PNG	Tonga	0.001556	0.000983	1.583	83185
Bornean Lebbo	PNG Baining	Tonga	-0.00028	0.001002	-0.279	82464
Bornean Lebbo	South Asia (STU)	Tonga	0.023006	0.000726	31.683	85377
Bornean Lebbo	Sulawesi	Tonga	0.031814	0.000668	47.617	85157
Bornean Lebbo	Sumba	Tonga	0.029245	0.00067	43.656	84728
Bornean Lebbo	Sumatra	Tonga	0.036387	0.000699	52.024	85263
Bornean Lebbo	Taiwan	Tonga	0.037944	0.000784	48.376	84197
Bornean Lebbo	Timor	Tonga	0.021696	0.000667	32.549	84382
Bornean Lebbo	Vanuatu	Tonga	0.002116	0.000751	2.818	83222
Bornean Lebbo	Africa (YRI)	Tonga	0.019762	0.000933	21.188	84826
Bornean Murut	Myanmar	Tonga	0.035268	0.000703	50.198	85866
Bornean Murut	Chinese Dai (CDX)	Tonga	0.040995	0.000739	55.439	85414
Bornean Murut	Europe (CEU)	Tonga	0.013798	0.000773	17.856	85842
Bornean Murut	Chinese Han (CHB)	Tonga	0.038454	0.000737	52.185	85377
Bornean Murut	Chinese Han South (CHS)	Tonga	0.03931	0.000734	53.537	85378
Bornean Murut	Japan (JPT)	Tonga	0.037247	0.000753	49.472	85282
Bornean Murut	Java	Tonga	0.040605	0.000733	55.378	85406
Bornean Murut	Veitnam (KHV)	Tonga	0.040365	0.000725	55.667	85462
Bornean Murut	Malaysia	Tonga	0.03811	0.000711	53.607	85685
Bornean Murut	Nrth. Melanesia (Bougainville)	Tonga	-0.001045	0.000784	-1.333	82648
Bornean Murut	America (PEL)	Tonga	0.026775	0.000772	34.661	85555
Bornean Murut	Philippines	Tonga	0.036831	0.000706	52.163	85701
Bornean Murut	Philippine Kankanaey	Tonga	0.040178	0.000822	48.904	84314
Bornean Murut	Philippine Aeta	Tonga	0.029036	0.000755	38.433	84567
Bornean Murut	Philippine Agta	Tonga	0.02873	0.000912	31.517	82462
Bornean Murut	Philippine Batak	Tonga	0.032691	0.000735	44.456	84933
Bornean Murut	PNG	Tonga	-0.005788	0.000926	-6.252	83354
Bornean Murut	PNG Baining	Tonga	-0.006987	0.000931	-7.508	82551
Bornean Murut	South Asia (STU)	Tonga	0.020849	0.00072	28.966	85784
Bornean Murut	Sulawesi	Tonga	0.031269	0.000668	46.787	85542
Bornean Murut	Sumba	Tonga	0.0281	0.000669	42.005	85074
Bornean Murut	Sumatra	Tonga	0.036997	0.000708	52.238	85695
Bornean Murut	Taiwan	Tonga	0.040959	0.000765	53.553	84550
Bornean Murut	Timor	Tonga	0.019707	0.000666	29.582	84670
Bornean Murut	Vanuatu	Tonga	-0.002788	0.000702	-3.972	83348
Bornean Murut	Africa (YRI)	Tonga	0.017217	0.000911	18.896	85155
Myanmar	Chinese Dai (CDX)	Tonga	0.042366	0.000712	59.495	86957
Myanmar	Europe (CEU)	Tonga	0.034437	0.000818	42.122	89873
Myanmar	Chinese Han (CHB)	Tonga	0.045165	0.000728	62.062	87158
Myanmar	Chinese Han South (CHS)	Tonga	0.043409	0.000714	60.778	86948
Myanmar	Japan (JPT)	Tonga	0.043884	0.00074	59.28	86897
Myanmar	Java	Tonga	0.04023	0.000678	59.305	87129
Myanmar	Veitnam (KHV)	Tonga	0.042159	0.000693	60.856	87244
Myanmar	Malaysia	Tonga	0.038298	0.000656	58.366	88099
Myanmar	Nrth. Melanesia (Bougainville)	Tonga	0.008741	0.000833	10.488	83398
Myanmar	America (PEL)	Tonga	0.040675	0.000805	50.535	89014
Myanmar	Philippines	Tonga	0.032666	0.000643	50.803	88038
Myanmar	Philippine Kankanaey	Tonga	0.031016	0.000712	43.538	84999
Myanmar	Philippine Aeta	Tonga	0.031819	0.000704	45.186	85899
Myanmar	Philippine Agta	Tonga	0.031286	0.000817	38.302	83054
Myanmar	Philippine Batak	Tonga	0.031884	0.000692	46.055	86363
Myanmar	PNG	Tonga	0.008045	0.000918	8.761	84542
Myanmar	PNG Baining	Tonga	0.005842	0.000927	6.299	83432
Myanmar	South Asia (STU)	Tonga	0.039997	0.00075	53.356	89565
Myanmar	Sulawesi	Tonga	0.029785	0.000612	48.686	87430
Myanmar	Sumba	Tonga	0.027636	0.00061	45.309	86564
Myanmar	Sumatra	Tonga	0.035458	0.000651	54.443	88216
Myanmar	Taiwan	Tonga	0.03386	0.000683	49.548	85341
Myanmar	Timor	Tonga	0.021761	0.000618	35.191	85991
Myanmar	Vanuatu	Tonga	0.006657	0.000701	9.495	84541
Myanmar	Africa (YRI)	Tonga	0.03497	0.000894	39.128	88405
Chinese Dai (CDX)	Europe (CEU)	Tonga	0.019003	0.000785	24.215	86935
Chinese Dai (CDX)	Chinese Han (CHB)	Tonga	0.046602	0.000749	62.239	86302
Chinese Dai (CDX)	Chinese Han South (CHS)	Tonga	0.047199	0.000751	62.863	86305
Chinese Dai (CDX)	Japan (JPT)	Tonga	0.044718	0.000759	58.922	86169
Chinese Dai (CDX)	Java	Tonga	0.042775	0.000702	60.922	86141
Chinese Dai (CDX)	Veitnam (KHV)	Tonga	0.047349	0.000741	63.906	86416
Chinese Dai (CDX)	Malaysia	Tonga	0.040093	0.000689	58.192	86566
Chinese Dai (CDX)	Nrth. Melanesia (Bougainville)	Tonga	0.002486	0.000829	2.997	82949
Chinese Dai (CDX)	America (PEL)	Tonga	0.032848	0.000787	41.717	86537
Chinese Dai (CDX)	Philippines	Tonga	0.036662	0.000677	54.144	86582
Chinese Dai (CDX)	Philippine Kankanaey	Tonga	0.038078	0.000788	48.328	84711
Chinese Dai (CDX)	Philippine Aeta	Tonga	0.030575	0.000724	42.22	85131
Chinese Dai (CDX)	Philippine Agta	Tonga	0.02972	0.000848	35.033	82721
Chinese Dai (CDX)	Philippine Batak	Tonga	0.032929	0.000726	45.38	85541
Chinese Dai (CDX)	PNG	Tonga	-0.001428	0.000893	-1.599	83816
Chinese Dai (CDX)	PNG Baining	Tonga	-0.002817	0.00094	-2.998	82908
Chinese Dai (CDX)	South Asia (STU)	Tonga	0.025601	0.000715	35.79	86863
Chinese Dai (CDX)	Sulawesi	Tonga	0.031826	0.000652	48.821	86322
Chinese Dai (CDX)	Sumba	Tonga	0.028932	0.000634	45.666	85737
Chinese Dai (CDX)	Sumatra	Tonga	0.037665	0.000683	55.169	86586
Chinese Dai (CDX)	Taiwan	Tonga	0.040938	0.000748	54.745	84996
Chinese Dai (CDX)	Timor	Tonga	0.020688	0.000633	32.661	85235
Chinese Dai (CDX)	Vanuatu	Tonga	0.000225	0.000695	0.324	83802
Chinese Dai (CDX)	Africa (YRI)	Tonga	0.021983	0.00087	25.272	86127
Europe (CEU)	Chinese Han (CHB)	Tonga	0.022623	0.000802	28.216	87280
Europe (CEU)	Chinese Han South (CHS)	Tonga	0.019591	0.000788	24.875	86924
Europe (CEU)	Japan (JPT)	Tonga	0.022977	0.000835	27.51	86868
Europe (CEU)	Java	Tonga	0.022041	0.000766	28.792	87304
Europe (CEU)	Veitnam (KHV)	Tonga	0.020138	0.00077	26.15	87312
Europe (CEU)	Malaysia	Tonga	0.024133	0.000756	31.91	88490
Europe (CEU)	Nrth. Melanesia (Bougainville)	Tonga	0.015198	0.001127	13.483	83450
Europe (CEU)	America (PEL)	Tonga	0.064619	0.001198	53.946	90540
Europe (CEU)	Philippines	Tonga	0.016139	0.000712	22.671	88385
Europe (CEU)	Philippine Kankanaey	Tonga	0.00933	0.000788	11.835	84939
Europe (CEU)	Philippine Aeta	Tonga	0.026252	0.000905	29.016	85984
Europe (CEU)	Philippine Agta	Tonga	0.026261	0.001061	24.758	83063
Europe (CEU)	Philippine Batak	Tonga	0.020611	0.000797	25.853	86446
Europe (CEU)	PNG	Tonga	0.019284	0.00129	14.951	84670
Europe (CEU)	PNG Baining	Tonga	0.017116	0.00126	13.587	83522
Europe (CEU)	South Asia (STU)	Tonga	0.074872	0.001097	68.23	90969
Europe (CEU)	Sulawesi	Tonga	0.016227	0.000684	23.717	87632
Europe (CEU)	Sumba	Tonga	0.015829	0.000706	22.406	86665
Europe (CEU)	Sumatra	Tonga	0.023178	0.000733	31.635	88683
Europe (CEU)	Taiwan	Tonga	0.011279	0.00077	14.642	85275
Europe (CEU)	Timor	Tonga	0.015872	0.000774	20.509	86096
Europe (CEU)	Vanuatu	Tonga	0.013403	0.000992	13.511	84715
Europe (CEU)	Africa (YRI)	Tonga	0.076618	0.001374	55.743	89708
Chinese Han (CHB)	Chinese Han South (CHS)	Tonga	0.050828	0.000778	65.321	86437
Chinese Han (CHB)	Japan (JPT)	Tonga	0.051518	0.000809	63.695	86359
Chinese Han (CHB)	Java	Tonga	0.039381	0.0007	56.257	86127
Chinese Han (CHB)	Veitnam (KHV)	Tonga	0.046801	0.000743	63.013	86430
Chinese Han (CHB)	Malaysia	Tonga	0.03781	0.000681	55.502	86670
Chinese Han (CHB)	Nrth. Melanesia (Bougainville)	Tonga	0.002771	0.000827	3.352	82977
Chinese Han (CHB)	America (PEL)	Tonga	0.038148	0.00082	46.536	86824
Chinese Han (CHB)	Philippines	Tonga	0.035731	0.000673	53.123	86745
Chinese Han (CHB)	Philippine Kankanaey	Tonga	0.036945	0.000785	47.068	84708
Chinese Han (CHB)	Philippine Aeta	Tonga	0.030332	0.000736	41.194	85155
Chinese Han (CHB)	Philippine Agta	Tonga	0.029679	0.000865	34.318	82739
Chinese Han (CHB)	Philippine Batak	Tonga	0.032122	0.000707	45.433	85589
Chinese Han (CHB)	PNG	Tonga	-0.000301	0.000906	-0.333	83892
Chinese Han (CHB)	PNG Baining	Tonga	-0.002105	0.000932	-2.259	82968
Chinese Han (CHB)	South Asia (STU)	Tonga	0.028156	0.000729	38.599	87154
Chinese Han (CHB)	Sulawesi	Tonga	0.030495	0.000635	48.014	86376
Chinese Han (CHB)	Sumba	Tonga	0.027377	0.000625	43.788	85741
Chinese Han (CHB)	Sumatra	Tonga	0.03595	0.000674	53.33	86716
Chinese Han (CHB)	Taiwan	Tonga	0.039824	0.000747	53.28	85019
Chinese Han (CHB)	Timor	Tonga	0.020092	0.000629	31.961	85291
Chinese Han (CHB)	Vanuatu	Tonga	0.000953	0.000702	1.357	83859
Chinese Han (CHB)	Africa (YRI)	Tonga	0.023884	0.000908	26.304	86316
Chinese Han South (CHS)	Japan (JPT)	Tonga	0.048913	0.00079	61.949	86296
Chinese Han South (CHS)	Java	Tonga	0.039954	0.000691	57.788	86069
Chinese Han South (CHS)	Veitnam (KHV)	Tonga	0.046928	0.00074	63.406	86395
Chinese Han South (CHS)	Malaysia	Tonga	0.038283	0.000675	56.731	86543
Chinese Han South (CHS)	Nrth. Melanesia (Bougainville)	Tonga	0.00202	0.000813	2.485	82939
Chinese Han South (CHS)	America (PEL)	Tonga	0.035233	0.000803	43.876	86528
Chinese Han South (CHS)	Philippines	Tonga	0.036281	0.00067	54.188	86607
Chinese Han South (CHS)	Philippine Kankanaey	Tonga	0.037905	0.000778	48.703	84708
Chinese Han South (CHS)	Philippine Aeta	Tonga	0.029822	0.000717	41.615	85125
Chinese Han South (CHS)	Philippine Agta	Tonga	0.029277	0.000847	34.55	82709
Chinese Han South (CHS)	Philippine Batak	Tonga	0.032283	0.000708	45.621	85515
Chinese Han South (CHS)	PNG	Tonga	-0.001844	0.0009	-2.05	83823
Chinese Han South (CHS)	PNG Baining	Tonga	-0.003332	0.00093	-3.584	82909
Chinese Han South (CHS)	South Asia (STU)	Tonga	0.025597	0.000704	36.382	86814
Chinese Han South (CHS)	Sulawesi	Tonga	0.030795	0.000639	48.174	86293
Chinese Han South (CHS)	Sumba	Tonga	0.02774	0.00063	44.065	85696
Chinese Han South (CHS)	Sumatra	Tonga	0.036515	0.000674	54.191	86540
Chinese Han South (CHS)	Taiwan	Tonga	0.040717	0.000744	54.734	85006
Chinese Han South (CHS)	Timor	Tonga	0.020112	0.000631	31.888	85211
Chinese Han South (CHS)	Vanuatu	Tonga	-4e-06	0.000706	-0.006	83807
Chinese Han South (CHS)	Africa (YRI)	Tonga	0.021776	0.000865	25.182	86078
Japan (JPT)	Java	Tonga	0.037839	0.000713	53.072	85982
Japan (JPT)	Veitnam (KHV)	Tonga	0.044904	0.000753	59.62	86294
Japan (JPT)	Malaysia	Tonga	0.036632	0.000687	53.285	86456
Japan (JPT)	Nrth. Melanesia (Bougainville)	Tonga	0.00385	0.000832	4.626	82923
Japan (JPT)	America (PEL)	Tonga	0.03963	0.000847	46.776	86494
Japan (JPT)	Philippines	Tonga	0.034775	0.000679	51.248	86520
Japan (JPT)	Philippine Kankanaey	Tonga	0.035603	0.000789	45.13	84670
Japan (JPT)	Philippine Aeta	Tonga	0.02998	0.00073	41.065	85092
Japan (JPT)	Philippine Agta	Tonga	0.029442	0.000875	33.646	82710
Japan (JPT)	Philippine Batak	Tonga	0.031701	0.000731	43.372	85482
Japan (JPT)	PNG	Tonga	0.001048	0.000943	1.112	83800
Japan (JPT)	PNG Baining	Tonga	-0.00082	0.000948	-0.865	82892
Japan (JPT)	South Asia (STU)	Tonga	0.029054	0.000757	38.364	86787
Japan (JPT)	Sulawesi	Tonga	0.029702	0.000651	45.655	86209
Japan (JPT)	Sumba	Tonga	0.026909	0.000633	42.519	85637
Japan (JPT)	Sumatra	Tonga	0.035024	0.000684	51.183	86484
Japan (JPT)	Taiwan	Tonga	0.03827	0.000752	50.918	84951
Japan (JPT)	Timor	Tonga	0.020217	0.000646	31.314	85169
Japan (JPT)	Vanuatu	Tonga	0.001773	0.000725	2.447	83788
Japan (JPT)	Africa (YRI)	Tonga	0.024892	0.000926	26.872	86019
Java	Veitnam (KHV)	Tonga	0.042785	0.000691	61.908	86270
Java	Malaysia	Tonga	0.042707	0.000692	61.74	86747
Java	Nrth. Melanesia (Bougainville)	Tonga	0.004876	0.000827	5.894	83026
Java	America (PEL)	Tonga	0.0311	0.000771	40.356	86800
Java	Philippines	Tonga	0.035189	0.000662	53.147	86710
Java	Philippine Kankanaey	Tonga	0.034858	0.000759	45.955	84598
Java	Philippine Aeta	Tonga	0.030544	0.000707	43.187	85171
Java	Philippine Agta	Tonga	0.029765	0.000829	35.922	82745
Java	Philippine Batak	Tonga	0.03296	0.000708	46.555	85607
Java	PNG	Tonga	0.002459	0.000931	2.641	83942
Java	PNG Baining	Tonga	0.000843	0.000938	0.899	83030
Java	South Asia (STU)	Tonga	0.028556	0.000705	40.508	87174
Java	Sulawesi	Tonga	0.032595	0.000631	51.678	86400
Java	Sumba	Tonga	0.030263	0.000638	47.442	85832
Java	Sumatra	Tonga	0.039091	0.000682	57.31	86775
Java	Taiwan	Tonga	0.036786	0.000725	50.751	84875
Java	Timor	Tonga	0.021905	0.000631	34.698	85327
Java	Vanuatu	Tonga	0.002897	0.000704	4.113	83935
Java	Africa (YRI)	Tonga	0.02514	0.000887	28.336	86406
Veitnam (KHV)	Malaysia	Tonga	0.039999	0.000677	59.059	86807
Veitnam (KHV)	Nrth. Melanesia (Bougainville)	Tonga	0.002573	0.000814	3.159	83027
Veitnam (KHV)	America (PEL)	Tonga	0.033458	0.000768	43.554	86847
Veitnam (KHV)	Philippines	Tonga	0.036333	0.00066	55.042	86792
Veitnam (KHV)	Philippine Kankanaey	Tonga	0.037555	0.000762	49.305	84725
Veitnam (KHV)	Philippine Aeta	Tonga	0.030435	0.000704	43.238	85249
Veitnam (KHV)	Philippine Agta	Tonga	0.029153	0.00083	35.139	82747
Veitnam (KHV)	Philippine Batak	Tonga	0.03295	0.000693	47.521	85653
Veitnam (KHV)	PNG	Tonga	-0.000853	0.000895	-0.952	83922
Veitnam (KHV)	PNG Baining	Tonga	-0.002528	0.00091	-2.779	83001
Veitnam (KHV)	South Asia (STU)	Tonga	0.026535	0.000703	37.77	87202
Veitnam (KHV)	Sulawesi	Tonga	0.031749	0.000633	50.181	86493
Veitnam (KHV)	Sumba	Tonga	0.028585	0.000616	46.401	85829
Veitnam (KHV)	Sumatra	Tonga	0.037592	0.000669	56.194	86822
Veitnam (KHV)	Taiwan	Tonga	0.040395	0.000738	54.708	85066
Veitnam (KHV)	Timor	Tonga	0.020605	0.000615	33.492	85356
Veitnam (KHV)	Vanuatu	Tonga	0.000641	0.000679	0.944	83912
Veitnam (KHV)	Africa (YRI)	Tonga	0.022735	0.000867	26.234	86419
Malaysia	Nrth. Melanesia (Bougainville)	Tonga	0.005803	0.000786	7.38	83226
Malaysia	America (PEL)	Tonga	0.031106	0.00074	42.023	87846
Malaysia	Philippines	Tonga	0.033916	0.000635	53.377	87417
Malaysia	Philippine Kankanaey	Tonga	0.033974	0.000728	46.694	84856
Malaysia	Philippine Aeta	Tonga	0.030225	0.000684	44.157	85599
Malaysia	Philippine Agta	Tonga	0.02979	0.000809	36.809	82922
Malaysia	Philippine Batak	Tonga	0.031852	0.000684	46.578	86055
Malaysia	PNG	Tonga	0.004034	0.00089	4.531	84297
Malaysia	PNG Baining	Tonga	0.002004	0.000884	2.267	83243
Malaysia	South Asia (STU)	Tonga	0.030197	0.000698	43.285	88303
Malaysia	Sulawesi	Tonga	0.031261	0.000611	51.15	87013
Malaysia	Sumba	Tonga	0.028946	0.000625	46.329	86269
Malaysia	Sumatra	Tonga	0.037179	0.000657	56.552	87527
Malaysia	Taiwan	Tonga	0.035542	0.000704	50.48	85156
Malaysia	Timor	Tonga	0.021658	0.000615	35.241	85700
Malaysia	Vanuatu	Tonga	0.003759	0.000675	5.569	84260
Malaysia	Africa (YRI)	Tonga	0.026423	0.000864	30.585	87401
Nrth. Melanesia (Bougainville)	America (PEL)	Tonga	0.011487	0.001006	11.415	83304
Nrth. Melanesia (Bougainville)	Philippines	Tonga	0.002626	0.000733	3.583	83298
Nrth. Melanesia (Bougainville)	Philippine Kankanaey	Tonga	-0.005069	0.00082	-6.184	82338
Nrth. Melanesia (Bougainville)	Philippine Aeta	Tonga	0.016637	0.000948	17.552	82781
Nrth. Melanesia (Bougainville)	Philippine Agta	Tonga	0.017965	0.00117	15.351	81592
Nrth. Melanesia (Bougainville)	Philippine Batak	Tonga	0.010522	0.000864	12.178	82876
Nrth. Melanesia (Bougainville)	PNG	Tonga	0.072671	0.001564	46.472	82754
Nrth. Melanesia (Bougainville)	PNG Baining	Tonga	0.075144	0.001532	49.061	82367
Nrth. Melanesia (Bougainville)	South Asia (STU)	Tonga	0.01991	0.000996	19.982	83433
Nrth. Melanesia (Bougainville)	Sulawesi	Tonga	0.011992	0.000764	15.697	83277
Nrth. Melanesia (Bougainville)	Sumba	Tonga	0.017466	0.000848	20.593	83057
Nrth. Melanesia (Bougainville)	Sumatra	Tonga	0.003261	0.000779	4.187	83243
Nrth. Melanesia (Bougainville)	Taiwan	Tonga	-0.002578	0.000781	-3.299	82461
Nrth. Melanesia (Bougainville)	Timor	Tonga	0.03095	0.000944	32.772	82987
Nrth. Melanesia (Bougainville)	Vanuatu	Tonga	0.058739	0.00127	46.249	82810
Nrth. Melanesia (Bougainville)	Africa (YRI)	Tonga	0.023034	0.00127	18.136	83081
America (PEL)	Philippines	Tonga	0.02655	0.000708	37.523	87754
America (PEL)	Philippine Kankanaey	Tonga	0.023489	0.000812	28.929	84709
America (PEL)	Philippine Aeta	Tonga	0.029494	0.000863	34.167	85608
America (PEL)	Philippine Agta	Tonga	0.029853	0.001036	28.816	82929
America (PEL)	Philippine Batak	Tonga	0.02763	0.000797	34.67	86058
America (PEL)	PNG	Tonga	0.012477	0.001145	10.897	84412
America (PEL)	PNG Baining	Tonga	0.010343	0.001141	9.062	83328
America (PEL)	South Asia (STU)	Tonga	0.052731	0.001012	52.108	89774
America (PEL)	Sulawesi	Tonga	0.024026	0.000681	35.26	87123
America (PEL)	Sumba	Tonga	0.022315	0.0007	31.879	86245
America (PEL)	Sumatra	Tonga	0.029971	0.000741	40.42	87999
America (PEL)	Taiwan	Tonga	0.025884	0.000806	32.132	85011
America (PEL)	Timor	Tonga	0.01945	0.000721	26.978	85759
America (PEL)	Vanuatu	Tonga	0.009407	0.000882	10.662	84451
America (PEL)	Africa (YRI)	Tonga	0.053501	0.001247	42.9	88806
Philippines	Philippine Kankanaey	Tonga	0.037822	0.000745	50.743	84966
Philippines	Philippine Aeta	Tonga	0.032604	0.000709	46.006	85792
Philippines	Philippine Agta	Tonga	0.030986	0.000799	38.782	83013
Philippines	Philippine Batak	Tonga	0.035075	0.000701	50.021	86271
Philippines	PNG	Tonga	-0.000626	0.000828	-0.755	84372
Philippines	PNG Baining	Tonga	-0.00234	0.000843	-2.776	83298
Philippines	South Asia (STU)	Tonga	0.022274	0.000665	33.485	88158
Philippines	Sulawesi	Tonga	0.029463	0.000617	47.755	87051
Philippines	Sumba	Tonga	0.027093	0.000616	44.008	86295
Philippines	Sumatra	Tonga	0.033853	0.000647	52.34	87483
Philippines	Taiwan	Tonga	0.038071	0.00071	53.638	85247
Philippines	Timor	Tonga	0.020441	0.000613	33.321	85778
Philippines	Vanuatu	Tonga	0.00077	0.000638	1.207	84317
Philippines	Africa (YRI)	Tonga	0.019806	0.000818	24.218	87302
Philippine Kankanaey	Philippine Aeta	Tonga	0.028135	0.000802	35.062	84089
Philippine Kankanaey	Philippine Agta	Tonga	0.027191	0.000959	28.339	82216
Philippine Kankanaey	Philippine Batak	Tonga	0.031887	0.000772	41.301	84337
Philippine Kankanaey	PNG	Tonga	-0.011345	0.000896	-12.656	82900
Philippine Kankanaey	PNG Baining	Tonga	-0.012501	0.000956	-13.078	82243
Philippine Kankanaey	South Asia (STU)	Tonga	0.015716	0.000723	21.747	84901
Philippine Kankanaey	Sulawesi	Tonga	0.029583	0.000688	42.975	84800
Philippine Kankanaey	Sumba	Tonga	0.026135	0.000681	38.387	84431
Philippine Kankanaey	Sumatra	Tonga	0.035113	0.000738	47.562	84859
Philippine Kankanaey	Taiwan	Tonga	0.043092	0.000835	51.587	84162
Philippine Kankanaey	Timor	Tonga	0.017645	0.000678	26.014	84116
Philippine Kankanaey	Vanuatu	Tonga	-0.0064	0.000706	-9.065	82952
Philippine Kankanaey	Africa (YRI)	Tonga	0.012022	0.000901	13.349	84364
Philippine Aeta	Philippine Agta	Tonga	0.049663	0.001086	45.718	82707
Philippine Aeta	Philippine Batak	Tonga	0.0356	0.000775	45.934	84993
Philippine Aeta	PNG	Tonga	0.017809	0.00106	16.805	83540
Philippine Aeta	PNG Baining	Tonga	0.015947	0.00107	14.909	82714
Philippine Aeta	South Asia (STU)	Tonga	0.032181	0.00082	39.26	85921
Philippine Aeta	Sulawesi	Tonga	0.02707	0.000646	41.889	85447
Philippine Aeta	Sumba	Tonga	0.026247	0.000684	38.396	84992
Philippine Aeta	Sumatra	Tonga	0.029736	0.000693	42.891	85636
Philippine Aeta	Taiwan	Tonga	0.028938	0.000749	38.632	84295
Philippine Aeta	Timor	Tonga	0.023962	0.000708	33.858	84659
Philippine Aeta	Vanuatu	Tonga	0.014103	0.000844	16.717	83485
Philippine Aeta	Africa (YRI)	Tonga	0.033749	0.001046	32.279	85324
Philippine Agta	Philippine Batak	Tonga	0.035852	0.000882	40.634	82688
Philippine Agta	PNG	Tonga	0.019465	0.001237	15.733	82032
Philippine Agta	PNG Baining	Tonga	0.01783	0.001279	13.937	81560
Philippine Agta	South Asia (STU)	Tonga	0.03245	0.000965	33.629	83060
Philippine Agta	Sulawesi	Tonga	0.026548	0.000759	34.995	82854
Philippine Agta	Sumba	Tonga	0.026149	0.000797	32.806	82655
Philippine Agta	Sumatra	Tonga	0.029226	0.000798	36.611	82940
Philippine Agta	Taiwan	Tonga	0.028039	0.000898	31.223	82308
Philippine Agta	Timor	Tonga	0.024544	0.000797	30.809	82506
Philippine Agta	Vanuatu	Tonga	0.015413	0.001008	15.295	81971
Philippine Agta	Africa (YRI)	Tonga	0.034117	0.001301	26.229	82751
Philippine Batak	PNG	Tonga	0.010243	0.000985	10.396	83735
Philippine Batak	PNG Baining	Tonga	0.008069	0.000988	8.164	82846
Philippine Batak	South Asia (STU)	Tonga	0.026819	0.000769	34.882	86355
Philippine Batak	Sulawesi	Tonga	0.028311	0.000655	43.213	85890
Philippine Batak	Sumba	Tonga	0.026665	0.000658	40.543	85349
Philippine Batak	Sumatra	Tonga	0.031664	0.000686	46.189	86094
Philippine Batak	Taiwan	Tonga	0.032721	0.00075	43.644	84548
Philippine Batak	Timor	Tonga	0.022931	0.000678	33.802	84946
Philippine Batak	Vanuatu	Tonga	0.008387	0.000757	11.08	83709
Philippine Batak	Africa (YRI)	Tonga	0.026335	0.00093	28.314	85735
PNG	PNG Baining	Tonga	0.098866	0.001716	57.603	82936
PNG	South Asia (STU)	Tonga	0.024648	0.001135	21.711	84629
PNG	Sulawesi	Tonga	0.016061	0.000887	18.109	84308
PNG	Sumba	Tonga	0.026139	0.000975	26.82	83985
PNG	Sumatra	Tonga	0.000486	0.00087	0.559	84306
PNG	Taiwan	Tonga	-0.00858	0.000849	-10.106	83067
PNG	Timor	Tonga	0.049999	0.001105	45.255	83936
PNG	Vanuatu	Tonga	0.075844	0.001399	54.197	83457
PNG	Africa (YRI)	Tonga	0.029267	0.001386	21.113	84222
PNG Baining	South Asia (STU)	Tonga	0.022513	0.00113	19.926	83490
PNG Baining	Sulawesi	Tonga	0.011392	0.000883	12.9	83275
PNG Baining	Sumba	Tonga	0.019486	0.00093	20.961	83092
PNG Baining	Sumatra	Tonga	-0.000874	0.000892	-0.98	83253
PNG Baining	Taiwan	Tonga	-0.009781	0.000901	-10.861	82379
PNG Baining	Timor	Tonga	0.038505	0.001061	36.287	83023
PNG Baining	Vanuatu	Tonga	0.077466	0.001397	55.441	82885
PNG Baining	Africa (YRI)	Tonga	0.02676	0.001384	19.337	83141
South Asia (STU)	Sulawesi	Tonga	0.022434	0.000622	36.091	87495
South Asia (STU)	Sumba	Tonga	0.021891	0.00067	32.691	86560
South Asia (STU)	Sumatra	Tonga	0.029071	0.000675	43.043	88456
South Asia (STU)	Taiwan	Tonga	0.017827	0.000702	25.399	85237
South Asia (STU)	Timor	Tonga	0.021723	0.000705	30.803	86007
South Asia (STU)	Vanuatu	Tonga	0.017971	0.000875	20.534	84622
South Asia (STU)	Africa (YRI)	Tonga	0.066262	0.001168	56.743	89111
Sulawesi	Sumba	Tonga	0.027412	0.00061	44.914	86123
Sulawesi	Sumatra	Tonga	0.029877	0.000617	48.456	87002
Sulawesi	Taiwan	Tonga	0.030324	0.000671	45.184	85089
Sulawesi	Timor	Tonga	0.024546	0.000617	39.775	85678
Sulawesi	Vanuatu	Tonga	0.010887	0.000673	16.168	84241
Sulawesi	Africa (YRI)	Tonga	0.020264	0.000778	26.061	86716
Sumba	Sumatra	Tonga	0.027654	0.000611	45.224	86247
Sumba	Taiwan	Tonga	0.027268	0.000652	41.795	84711
Sumba	Timor	Tonga	0.028684	0.00065	44.1	85292
Sumba	Vanuatu	Tonga	0.016897	0.00074	22.841	83933
Sumba	Africa (YRI)	Tonga	0.020923	0.000838	24.955	85874
Sumatra	Taiwan	Tonga	0.035889	0.0007	51.268	85172
Sumatra	Timor	Tonga	0.020635	0.000612	33.693	85739
Sumatra	Vanuatu	Tonga	0.001474	0.000671	2.196	84261
Sumatra	Africa (YRI)	Tonga	0.02522	0.000854	29.534	87530
Taiwan	Timor	Tonga	0.01909	0.000641	29.803	84368
Taiwan	Vanuatu	Tonga	-0.004512	0.000668	-6.756	83104
Taiwan	Africa (YRI)	Tonga	0.014351	0.000873	16.447	84645
Timor	Vanuatu	Tonga	0.031024	0.000851	36.444	83789
Timor	Africa (YRI)	Tonga	0.02186	0.000874	25.017	85390
Vanuatu	Africa (YRI)	Tonga	0.020772	0.001066	19.489	84162
Australia	Bornean Dusun	Samoa	0.010634	0.000994	10.701	79194
Australia	Bornean Lebbo	Samoa	0.015592	0.001094	14.251	78808
Australia	Bornean Murut	Samoa	0.009519	0.000987	9.645	78886
Australia	Myanmar	Samoa	0.026751	0.00103	25.961	80066
Australia	Chinese Dai (CDX)	Samoa	0.014349	0.001003	14.313	79388
Australia	Europe (CEU)	Samoa	0.052374	0.001403	37.333	80238
Australia	Chinese Han (CHB)	Samoa	0.016175	0.001047	15.454	79423
Australia	Chinese Han South (CHS)	Samoa	0.013949	0.000984	14.176	79342
Australia	Japan (JPT)	Samoa	0.018114	0.001066	16.997	79365
Australia	Java	Samoa	0.018685	0.001043	17.91	79515
Australia	Veitnam (KHV)	Samoa	0.014788	0.001006	14.704	79448
Australia	Malaysia	Samoa	0.02065	0.000996	20.734	79831
Australia	Nrth. Melanesia (Bougainville)	Samoa	0.086612	0.001713	50.574	78585
Australia	America (PEL)	Samoa	0.036608	0.001267	28.883	79980
Australia	Philippines	Samoa	0.01438	0.000924	15.564	79864
Australia	Philippine Kankanaey	Samoa	0.002733	0.000991	2.757	78474
Australia	Philippine Aeta	Samoa	0.036853	0.001244	29.631	79129
Australia	Philippine Agta	Samoa	0.039073	0.00145	26.947	77682
Australia	Philippine Batak	Samoa	0.02672	0.001081	24.716	79310
Australia	PNG	Samoa	0.110942	0.001916	57.917	79401
Australia	PNG Baining	Samoa	0.102121	0.001869	54.633	78679
Australia	South Asia (STU)	Samoa	0.051103	0.001288	39.67	80169
Australia	Sulawesi	Samoa	0.026868	0.000953	28.198	79796
Australia	Sumba	Samoa	0.034045	0.001068	31.866	79547
Australia	Sumatra	Samoa	0.016923	0.000965	17.536	79822
Australia	Taiwan	Samoa	0.005348	0.000966	5.534	78648
Australia	Timor	Samoa	0.052389	0.001205	43.469	79449
Australia	Vanuatu	Samoa	0.079568	0.001559	51.026	79082
Australia	Africa (YRI)	Samoa	0.057008	0.001571	36.286	79768
Bornean Dusun	Bornean Lebbo	Samoa	0.039834	0.000871	45.741	81910
Bornean Dusun	Bornean Murut	Samoa	0.041981	0.00084	50.002	82359
Bornean Dusun	Myanmar	Samoa	0.037966	0.000818	46.433	84118
Bornean Dusun	Chinese Dai (CDX)	Samoa	0.040679	0.000808	50.333	83193
Bornean Dusun	Europe (CEU)	Samoa	0.028527	0.000958	29.771	84226
Bornean Dusun	Chinese Han (CHB)	Samoa	0.038939	0.000814	47.812	83220
Bornean Dusun	Chinese Han South (CHS)	Samoa	0.039104	0.000793	49.301	83184
Bornean Dusun	Japan (JPT)	Samoa	0.037842	0.000826	45.798	83076
Bornean Dusun	Java	Samoa	0.041214	0.000851	48.445	83306
Bornean Dusun	Veitnam (KHV)	Samoa	0.04013	0.000819	49.004	83330
Bornean Dusun	Malaysia	Samoa	0.039215	0.000824	47.591	83765
Bornean Dusun	Nrth. Melanesia (Bougainville)	Samoa	0.006477	0.000941	6.886	79601
Bornean Dusun	America (PEL)	Samoa	0.033549	0.000904	37.113	83786
Bornean Dusun	Philippines	Samoa	0.036808	0.000785	46.861	83789
Bornean Dusun	Philippine Kankanaey	Samoa	0.037861	0.00081	46.736	81464
Bornean Dusun	Philippine Aeta	Samoa	0.032385	0.000886	36.57	82125
Bornean Dusun	Philippine Agta	Samoa	0.031336	0.00102	30.733	79112
Bornean Dusun	Philippine Batak	Samoa	0.034116	0.000835	40.851	82579
Bornean Dusun	PNG	Samoa	0.003987	0.001076	3.707	80730
Bornean Dusun	PNG Baining	Samoa	0.002549	0.00108	2.36	79650
Bornean Dusun	South Asia (STU)	Samoa	0.030354	0.000904	33.574	84125
Bornean Dusun	Sulawesi	Samoa	0.032222	0.000774	41.634	83459
Bornean Dusun	Sumba	Samoa	0.029775	0.000817	36.44	82852
Bornean Dusun	Sumatra	Samoa	0.037517	0.000786	47.703	83745
Bornean Dusun	Taiwan	Samoa	0.038635	0.000797	48.5	81823
Bornean Dusun	Timor	Samoa	0.022972	0.00081	28.349	82342
Bornean Dusun	Vanuatu	Samoa	0.004438	0.00086	5.161	80703
Bornean Dusun	Africa (YRI)	Samoa	0.027583	0.001006	27.406	83250
Bornean Lebbo	Bornean Murut	Samoa	0.039593	0.000866	45.737	81556
Bornean Lebbo	Myanmar	Samoa	0.037963	0.000847	44.805	82949
Bornean Lebbo	Chinese Dai (CDX)	Samoa	0.039686	0.000855	46.43	82237
Bornean Lebbo	Europe (CEU)	Samoa	0.030554	0.001026	29.79	82987
Bornean Lebbo	Chinese Han (CHB)	Samoa	0.03761	0.000851	44.196	82235
Bornean Lebbo	Chinese Han South (CHS)	Samoa	0.037498	0.000832	45.092	82184
Bornean Lebbo	Japan (JPT)	Samoa	0.036823	0.000856	43.025	82110
Bornean Lebbo	Java	Samoa	0.042481	0.0009	47.175	82365
Bornean Lebbo	Veitnam (KHV)	Samoa	0.039318	0.000855	45.982	82360
Bornean Lebbo	Malaysia	Samoa	0.039871	0.000867	46	82694
Bornean Lebbo	Nrth. Melanesia (Bougainville)	Samoa	0.010808	0.001044	10.355	79195
Bornean Lebbo	America (PEL)	Samoa	0.033758	0.000977	34.555	82646
Bornean Lebbo	Philippines	Samoa	0.035858	0.000823	43.592	82698
Bornean Lebbo	Philippine Kankanaey	Samoa	0.035534	0.000866	41.042	80803
Bornean Lebbo	Philippine Aeta	Samoa	0.032875	0.000916	35.882	81334
Bornean Lebbo	Philippine Agta	Samoa	0.032124	0.001038	30.948	78722
Bornean Lebbo	Philippine Batak	Samoa	0.034142	0.000854	39.997	81759
Bornean Lebbo	PNG	Samoa	0.010677	0.001178	9.064	80200
Bornean Lebbo	PNG Baining	Samoa	0.00884	0.00118	7.49	79231
Bornean Lebbo	South Asia (STU)	Samoa	0.032265	0.000955	33.795	82901
Bornean Lebbo	Sulawesi	Samoa	0.033274	0.000819	40.635	82553
Bornean Lebbo	Sumba	Samoa	0.031325	0.000863	36.318	82005
Bornean Lebbo	Sumatra	Samoa	0.037661	0.000811	46.465	82680
Bornean Lebbo	Taiwan	Samoa	0.036702	0.000842	43.588	81117
Bornean Lebbo	Timor	Samoa	0.025314	0.000855	29.597	81596
Bornean Lebbo	Vanuatu	Samoa	0.008954	0.00095	9.427	80183
Bornean Lebbo	Africa (YRI)	Samoa	0.029971	0.001063	28.199	82181
Bornean Murut	Myanmar	Samoa	0.03754	0.000839	44.77	83422
Bornean Murut	Chinese Dai (CDX)	Samoa	0.040731	0.000827	49.255	82744
Bornean Murut	Europe (CEU)	Samoa	0.027384	0.000957	28.63	83462
Bornean Murut	Chinese Han (CHB)	Samoa	0.03849	0.000846	45.506	82698
Bornean Murut	Chinese Han South (CHS)	Samoa	0.038664	0.000824	46.943	82692
Bornean Murut	Japan (JPT)	Samoa	0.037615	0.000847	44.399	82590
Bornean Murut	Java	Samoa	0.041329	0.000868	47.6	82790
Bornean Murut	Veitnam (KHV)	Samoa	0.040073	0.000834	48.065	82792
Bornean Murut	Malaysia	Samoa	0.039221	0.000838	46.798	83162
Bornean Murut	Nrth. Melanesia (Bougainville)	Samoa	0.004897	0.000908	5.393	79337
Bornean Murut	America (PEL)	Samoa	0.033226	0.000927	35.851	83099
Bornean Murut	Philippines	Samoa	0.036464	0.000784	46.491	83175
Bornean Murut	Philippine Kankanaey	Samoa	0.038244	0.00083	46.083	81237
Bornean Murut	Philippine Aeta	Samoa	0.03155	0.000894	35.279	81684
Bornean Murut	Philippine Agta	Samoa	0.03107	0.001004	30.961	78904
Bornean Murut	Philippine Batak	Samoa	0.033597	0.00081	41.46	82118
Bornean Murut	PNG	Samoa	0.002256	0.001061	2.127	80370
Bornean Murut	PNG Baining	Samoa	0.001083	0.001039	1.042	79346
Bornean Murut	South Asia (STU)	Samoa	0.029253	0.000906	32.277	83352
Bornean Murut	Sulawesi	Samoa	0.031943	0.000755	42.334	82974
Bornean Murut	Sumba	Samoa	0.029367	0.000805	36.488	82370
Bornean Murut	Sumatra	Samoa	0.037534	0.000792	47.397	83146
Bornean Murut	Taiwan	Samoa	0.039082	0.000811	48.201	81529
Bornean Murut	Timor	Samoa	0.022477	0.000794	28.326	81928
Bornean Murut	Vanuatu	Samoa	0.003077	0.000827	3.719	80319
Bornean Murut	Africa (YRI)	Samoa	0.026554	0.001057	25.122	82560
Myanmar	Chinese Dai (CDX)	Samoa	0.045422	0.000862	52.694	85010
Myanmar	Europe (CEU)	Samoa	0.052166	0.001036	50.35	89189
Myanmar	Chinese Han (CHB)	Samoa	0.048749	0.000891	54.687	85295
Myanmar	Chinese Han South (CHS)	Samoa	0.0462	0.000854	54.114	84946
Myanmar	Japan (JPT)	Samoa	0.047798	0.000897	53.31	84889
Myanmar	Java	Samoa	0.044201	0.000886	49.887	85391
Myanmar	Veitnam (KHV)	Samoa	0.045206	0.000873	51.807	85386
Myanmar	Malaysia	Samoa	0.04268	0.000851	50.147	86703
Myanmar	Nrth. Melanesia (Bougainville)	Samoa	0.018363	0.000954	19.253	80489
Myanmar	America (PEL)	Samoa	0.050982	0.000981	51.978	88107
Myanmar	Philippines	Samoa	0.035383	0.000775	45.644	86568
Myanmar	Philippine Kankanaey	Samoa	0.031952	0.000787	40.616	82196
Myanmar	Philippine Aeta	Samoa	0.037714	0.000891	42.325	83584
Myanmar	Philippine Agta	Samoa	0.036997	0.001016	36.415	79745
Myanmar	Philippine Batak	Samoa	0.036017	0.000814	44.261	84170
Myanmar	PNG	Samoa	0.019941	0.00109	18.302	82139
Myanmar	PNG Baining	Samoa	0.017722	0.001085	16.336	80643
Myanmar	South Asia (STU)	Samoa	0.05248	0.000982	53.436	88746
Myanmar	Sulawesi	Samoa	0.033658	0.000755	44.565	85722
Myanmar	Sumba	Samoa	0.032146	0.000798	40.271	84561
Myanmar	Sumatra	Samoa	0.039191	0.00081	48.389	86819
Myanmar	Taiwan	Samoa	0.034941	0.000794	43.987	82682
Myanmar	Timor	Samoa	0.02788	0.000812	34.315	83861
Myanmar	Vanuatu	Samoa	0.016187	0.000882	18.362	82122
Myanmar	Africa (YRI)	Samoa	0.048327	0.001054	45.84	87226
Chinese Dai (CDX)	Europe (CEU)	Samoa	0.033292	0.000983	33.882	85079
Chinese Dai (CDX)	Chinese Han (CHB)	Samoa	0.047466	0.000874	54.294	84033
Chinese Dai (CDX)	Chinese Han South (CHS)	Samoa	0.04737	0.000859	55.16	84022
Chinese Dai (CDX)	Japan (JPT)	Samoa	0.045886	0.000875	52.438	83858
Chinese Dai (CDX)	Java	Samoa	0.044073	0.000862	51.144	83896
Chinese Dai (CDX)	Veitnam (KHV)	Samoa	0.047836	0.00088	54.341	84157
Chinese Dai (CDX)	Malaysia	Samoa	0.04177	0.00083	50.355	84480
Chinese Dai (CDX)	Nrth. Melanesia (Bougainville)	Samoa	0.00906	0.000938	9.654	79812
Chinese Dai (CDX)	America (PEL)	Samoa	0.040039	0.000939	42.62	84577
Chinese Dai (CDX)	Philippines	Samoa	0.036768	0.000769	47.839	84466
Chinese Dai (CDX)	Philippine Kankanaey	Samoa	0.036534	0.000807	45.287	81750
Chinese Dai (CDX)	Philippine Aeta	Samoa	0.033637	0.000856	39.296	82503
Chinese Dai (CDX)	Philippine Agta	Samoa	0.032583	0.000977	33.354	79305
Chinese Dai (CDX)	Philippine Batak	Samoa	0.034326	0.000797	43.079	83002
Chinese Dai (CDX)	PNG	Samoa	0.007282	0.001039	7.008	81095
Chinese Dai (CDX)	PNG Baining	Samoa	0.005912	0.001058	5.587	79887
Chinese Dai (CDX)	South Asia (STU)	Samoa	0.034688	0.00092	37.699	84942
Chinese Dai (CDX)	Sulawesi	Samoa	0.033005	0.000748	44.148	84114
Chinese Dai (CDX)	Sumba	Samoa	0.030716	0.000767	40.031	83350
Chinese Dai (CDX)	Sumatra	Samoa	0.038712	0.000784	49.386	84485
Chinese Dai (CDX)	Taiwan	Samoa	0.039541	0.000796	49.65	82171
Chinese Dai (CDX)	Timor	Samoa	0.023981	0.000789	30.405	82748
Chinese Dai (CDX)	Vanuatu	Samoa	0.0067	0.00084	7.977	81021
Chinese Dai (CDX)	Africa (YRI)	Samoa	0.032005	0.001015	31.532	83994
Europe (CEU)	Chinese Han (CHB)	Samoa	0.037475	0.001019	36.793	85542
Europe (CEU)	Chinese Han South (CHS)	Samoa	0.033595	0.00096	34.98	85022
Europe (CEU)	Japan (JPT)	Samoa	0.038227	0.001033	37.01	84964
Europe (CEU)	Java	Samoa	0.037465	0.001002	37.386	85699
Europe (CEU)	Veitnam (KHV)	Samoa	0.034475	0.00099	34.831	85570
Europe (CEU)	Malaysia	Samoa	0.04014	0.000957	41.953	87329
Europe (CEU)	Nrth. Melanesia (Bougainville)	Samoa	0.037325	0.001311	28.47	80594
Europe (CEU)	America (PEL)	Samoa	0.088178	0.001453	60.696	90175
Europe (CEU)	Philippines	Samoa	0.030381	0.000898	33.828	87139
Europe (CEU)	Philippine Kankanaey	Samoa	0.02157	0.000974	22.143	82197
Europe (CEU)	Philippine Aeta	Samoa	0.04414	0.001128	39.121	83743
Europe (CEU)	Philippine Agta	Samoa	0.043987	0.001296	33.94	79818
Europe (CEU)	Philippine Batak	Samoa	0.036493	0.000982	37.147	84355
Europe (CEU)	PNG	Samoa	0.043889	0.00147	29.849	82352
Europe (CEU)	PNG Baining	Samoa	0.041706	0.001463	28.501	80790
Europe (CEU)	South Asia (STU)	Samoa	0.101073	0.001424	70.97	90656
Europe (CEU)	Sulawesi	Samoa	0.031751	0.000855	37.128	86087
Europe (CEU)	Sumba	Samoa	0.032064	0.000912	35.159	84788
Europe (CEU)	Sumatra	Samoa	0.038617	0.000978	39.503	87557
Europe (CEU)	Taiwan	Samoa	0.023627	0.000937	25.217	82661
Europe (CEU)	Timor	Samoa	0.03397	0.000963	35.293	84058
Europe (CEU)	Vanuatu	Samoa	0.035451	0.001198	29.584	82419
Europe (CEU)	Africa (YRI)	Samoa	0.103983	0.001631	63.77	88977
Chinese Han (CHB)	Chinese Han South (CHS)	Samoa	0.051563	0.000891	57.887	84236
Chinese Han (CHB)	Japan (JPT)	Samoa	0.053384	0.000926	57.653	84125
Chinese Han (CHB)	Java	Samoa	0.040942	0.000867	47.21	83904
Chinese Han (CHB)	Veitnam (KHV)	Samoa	0.047674	0.000889	53.608	84208
Chinese Han (CHB)	Malaysia	Samoa	0.039798	0.000836	47.605	84618
Chinese Han (CHB)	Nrth. Melanesia (Bougainville)	Samoa	0.009765	0.000953	10.245	79843
Chinese Han (CHB)	America (PEL)	Samoa	0.045974	0.000989	46.482	85001
Chinese Han (CHB)	Philippines	Samoa	0.036206	0.00078	46.434	84666
Chinese Han (CHB)	Philippine Kankanaey	Samoa	0.035761	0.000827	43.229	81756
Chinese Han (CHB)	Philippine Aeta	Samoa	0.033791	0.000876	38.58	82544
Chinese Han (CHB)	Philippine Agta	Samoa	0.032949	0.001016	32.426	79321
Chinese Han (CHB)	Philippine Batak	Samoa	0.033893	0.000793	42.729	83065
Chinese Han (CHB)	PNG	Samoa	0.008865	0.001068	8.3	81145
Chinese Han (CHB)	PNG Baining	Samoa	0.007062	0.001081	6.533	79901
Chinese Han (CHB)	South Asia (STU)	Samoa	0.03776	0.000953	39.604	85332
Chinese Han (CHB)	Sulawesi	Samoa	0.032025	0.000747	42.891	84185
Chinese Han (CHB)	Sumba	Samoa	0.029503	0.00077	38.295	83352
Chinese Han (CHB)	Sumatra	Samoa	0.037332	0.000791	47.191	84666
Chinese Han (CHB)	Taiwan	Samoa	0.038788	0.000809	47.928	82218
Chinese Han (CHB)	Timor	Samoa	0.023767	0.000799	29.758	82786
Chinese Han (CHB)	Vanuatu	Samoa	0.007866	0.000853	9.217	81052
Chinese Han (CHB)	Africa (YRI)	Samoa	0.034395	0.001049	32.789	84277
Chinese Han South (CHS)	Japan (JPT)	Samoa	0.04995	0.000888	56.22	84036
Chinese Han South (CHS)	Java	Samoa	0.040822	0.000847	48.2	83792
Chinese Han South (CHS)	Veitnam (KHV)	Samoa	0.047087	0.000868	54.258	84143
Chinese Han South (CHS)	Malaysia	Samoa	0.039573	0.000819	48.326	84396
Chinese Han South (CHS)	Nrth. Melanesia (Bougainville)	Samoa	0.008264	0.000911	9.073	79746
Chinese Han South (CHS)	America (PEL)	Samoa	0.042216	0.000943	44.748	84540
Chinese Han South (CHS)	Philippines	Samoa	0.036061	0.000756	47.72	84455
Chinese Han South (CHS)	Philippine Kankanaey	Samoa	0.036044	0.0008	45.059	81757
Chinese Han South (CHS)	Philippine Aeta	Samoa	0.032541	0.000845	38.519	82463
Chinese Han South (CHS)	Philippine Agta	Samoa	0.031811	0.000987	32.243	79271
Chinese Han South (CHS)	Philippine Batak	Samoa	0.033342	0.00078	42.754	82941
Chinese Han South (CHS)	PNG	Samoa	0.006538	0.001035	6.316	81026
Chinese Han South (CHS)	PNG Baining	Samoa	0.005065	0.001051	4.82	79816
Chinese Han South (CHS)	South Asia (STU)	Samoa	0.034373	0.000904	38.045	84850
Chinese Han South (CHS)	Sulawesi	Samoa	0.03162	0.000742	42.586	84040
Chinese Han South (CHS)	Sumba	Samoa	0.029163	0.00075	38.908	83241
Chinese Han South (CHS)	Sumatra	Samoa	0.037202	0.000768	48.427	84391
Chinese Han South (CHS)	Taiwan	Samoa	0.039	0.00079	49.344	82228
Chinese Han South (CHS)	Timor	Samoa	0.023069	0.000783	29.445	82650
Chinese Han South (CHS)	Vanuatu	Samoa	0.00615	0.00083	7.41	80979
Chinese Han South (CHS)	Africa (YRI)	Samoa	0.031479	0.000993	31.716	83916
Japan (JPT)	Java	Samoa	0.039719	0.000868	45.767	83707
Japan (JPT)	Veitnam (KHV)	Samoa	0.046079	0.000887	51.972	84048
Japan (JPT)	Malaysia	Samoa	0.038953	0.000835	46.667	84308
Japan (JPT)	Nrth. Melanesia (Bougainville)	Samoa	0.011274	0.000976	11.553	79757
Japan (JPT)	America (PEL)	Samoa	0.047903	0.001001	47.86	84505
Japan (JPT)	Philippines	Samoa	0.035593	0.000771	46.155	84372
Japan (JPT)	Philippine Kankanaey	Samoa	0.034746	0.000813	42.752	81709
Japan (JPT)	Philippine Aeta	Samoa	0.033808	0.00087	38.857	82454
Japan (JPT)	Philippine Agta	Samoa	0.033085	0.00101	32.76	79251
Japan (JPT)	Philippine Batak	Samoa	0.033837	0.000813	41.599	82896
Japan (JPT)	PNG	Samoa	0.010656	0.001119	9.524	81054
Japan (JPT)	PNG Baining	Samoa	0.008786	0.001101	7.981	79823
Japan (JPT)	South Asia (STU)	Samoa	0.03908	0.000954	40.951	84823
Japan (JPT)	Sulawesi	Samoa	0.031582	0.000757	41.731	83961
Japan (JPT)	Sumba	Samoa	0.029398	0.000788	37.294	83194
Japan (JPT)	Sumatra	Samoa	0.03675	0.000795	46.242	84325
Japan (JPT)	Taiwan	Samoa	0.037551	0.000797	47.115	82107
Japan (JPT)	Timor	Samoa	0.024282	0.000814	29.818	82640
Japan (JPT)	Vanuatu	Samoa	0.009105	0.000883	10.306	80971
Japan (JPT)	Africa (YRI)	Samoa	0.03583	0.001066	33.626	83836
Java	Veitnam (KHV)	Samoa	0.044083	0.000878	50.22	84107
Java	Malaysia	Samoa	0.0455	0.000904	50.311	84843
Java	Nrth. Melanesia (Bougainville)	Samoa	0.012557	0.000991	12.672	79960
Java	America (PEL)	Samoa	0.039223	0.000965	40.648	85080
Java	Philippines	Samoa	0.036238	0.0008	45.321	84737
Java	Philippine Kankanaey	Samoa	0.034183	0.000824	41.478	81678
Java	Philippine Aeta	Samoa	0.03461	0.0009	38.466	82622
Java	Philippine Agta	Samoa	0.033635	0.001001	33.588	79348
Java	Philippine Batak	Samoa	0.035363	0.000823	42.981	83177
Java	PNG	Samoa	0.01234	0.001117	11.05	81302
Java	PNG Baining	Samoa	0.010734	0.00112	9.583	80053
Java	South Asia (STU)	Samoa	0.038774	0.000949	40.858	85514
Java	Sulawesi	Samoa	0.034812	0.000788	44.158	84339
Java	Sumba	Samoa	0.033109	0.000857	38.627	83554
Java	Sumatra	Samoa	0.041203	0.000855	48.205	84864
Java	Taiwan	Samoa	0.036217	0.000821	44.12	82076
Java	Timor	Samoa	0.026255	0.000845	31.085	82942
Java	Vanuatu	Samoa	0.01049	0.00089	11.781	81219
Java	Africa (YRI)	Samoa	0.036301	0.0011	33.004	84494
Veitnam (KHV)	Malaysia	Samoa	0.041671	0.000851	48.984	84781
Veitnam (KHV)	Nrth. Melanesia (Bougainville)	Samoa	0.00915	0.000945	9.684	79895
Veitnam (KHV)	America (PEL)	Samoa	0.040675	0.000935	43.513	84999
Veitnam (KHV)	Philippines	Samoa	0.036424	0.000779	46.784	84754
Veitnam (KHV)	Philippine Kankanaey	Samoa	0.035989	0.000817	44.042	81787
Veitnam (KHV)	Philippine Aeta	Samoa	0.03349	0.000879	38.094	82637
Veitnam (KHV)	Philippine Agta	Samoa	0.031992	0.000992	32.237	79313
Veitnam (KHV)	Philippine Batak	Samoa	0.034347	0.000803	42.772	83138
Veitnam (KHV)	PNG	Samoa	0.007882	0.001067	7.385	81183
Veitnam (KHV)	PNG Baining	Samoa	0.006212	0.001074	5.783	79969
Veitnam (KHV)	South Asia (STU)	Samoa	0.035661	0.000937	38.073	85397
Veitnam (KHV)	Sulawesi	Samoa	0.032923	0.000765	43.032	84339
Veitnam (KHV)	Sumba	Samoa	0.030353	0.00078	38.939	83480
Veitnam (KHV)	Sumatra	Samoa	0.038635	0.000799	48.374	84821
Veitnam (KHV)	Taiwan	Samoa	0.038974	0.000809	48.149	82277
Veitnam (KHV)	Timor	Samoa	0.023893	0.000797	29.964	82882
Veitnam (KHV)	Vanuatu	Samoa	0.007132	0.000845	8.437	81140
Veitnam (KHV)	Africa (YRI)	Samoa	0.032788	0.001022	32.076	84384
Malaysia	Nrth. Melanesia (Bougainville)	Samoa	0.014017	0.000934	15.008	80236
Malaysia	America (PEL)	Samoa	0.039721	0.000911	43.578	86509
Malaysia	Philippines	Samoa	0.035403	0.000777	45.576	85723
Malaysia	Philippine Kankanaey	Samoa	0.033754	0.000798	42.286	82002
Malaysia	Philippine Aeta	Samoa	0.03477	0.000858	40.535	83161
Malaysia	Philippine Agta	Samoa	0.034155	0.000972	35.133	79570
Malaysia	Philippine Batak	Samoa	0.034701	0.000801	43.299	83735
Malaysia	PNG	Samoa	0.014476	0.001068	13.556	81785
Malaysia	PNG Baining	Samoa	0.012438	0.001066	11.664	80390
Malaysia	South Asia (STU)	Samoa	0.040979	0.000915	44.777	87036
Malaysia	Sulawesi	Samoa	0.033915	0.000773	43.901	85125
Malaysia	Sumba	Samoa	0.032229	0.000837	38.497	84129
Malaysia	Sumatra	Samoa	0.039703	0.000824	48.168	85898
Malaysia	Taiwan	Samoa	0.035413	0.000796	44.496	82417
Malaysia	Timor	Samoa	0.026491	0.000814	32.535	83440
Malaysia	Vanuatu	Samoa	0.011883	0.000847	14.033	81713
Malaysia	Africa (YRI)	Samoa	0.038133	0.001022	37.321	85870
Nrth. Melanesia (Bougainville)	America (PEL)	Samoa	0.025768	0.001149	22.433	80377
Nrth. Melanesia (Bougainville)	Philippines	Samoa	0.009281	0.000867	10.699	80312
Nrth. Melanesia (Bougainville)	Philippine Kankanaey	Samoa	-0.000454	0.00092	-0.493	78855
Nrth. Melanesia (Bougainville)	Philippine Aeta	Samoa	0.027104	0.001137	23.842	79534
Nrth. Melanesia (Bougainville)	Philippine Agta	Samoa	0.028327	0.00133	21.306	77835
Nrth. Melanesia (Bougainville)	Philippine Batak	Samoa	0.018964	0.001	18.961	79718
Nrth. Melanesia (Bougainville)	PNG	Samoa	0.092545	0.001753	52.786	79724
Nrth. Melanesia (Bougainville)	PNG Baining	Samoa	0.095201	0.001781	53.455	79193
Nrth. Melanesia (Bougainville)	South Asia (STU)	Samoa	0.036755	0.001178	31.196	80550
Nrth. Melanesia (Bougainville)	Sulawesi	Samoa	0.020325	0.000901	22.566	80272
Nrth. Melanesia (Bougainville)	Sumba	Samoa	0.026761	0.000954	28.042	80013
Nrth. Melanesia (Bougainville)	Sumatra	Samoa	0.010839	0.000895	12.113	80263
Nrth. Melanesia (Bougainville)	Taiwan	Samoa	0.002169	0.000908	2.389	79029
Nrth. Melanesia (Bougainville)	Timor	Samoa	0.042682	0.001076	39.683	79909
Nrth. Melanesia (Bougainville)	Vanuatu	Samoa	0.075712	0.001479	51.188	79736
Nrth. Melanesia (Bougainville)	Africa (YRI)	Samoa	0.041101	0.001403	29.298	80112
America (PEL)	Philippines	Samoa	0.033547	0.00085	39.46	86359
America (PEL)	Philippine Kankanaey	Samoa	0.028645	0.000902	31.747	81923
America (PEL)	Philippine Aeta	Samoa	0.039832	0.001029	38.721	83310
America (PEL)	Philippine Agta	Samoa	0.040044	0.001216	32.927	79634
America (PEL)	Philippine Batak	Samoa	0.036123	0.000945	38.238	83890
America (PEL)	PNG	Samoa	0.029103	0.001298	22.416	82014
America (PEL)	PNG Baining	Samoa	0.026956	0.001312	20.539	80525
America (PEL)	South Asia (STU)	Samoa	0.070298	0.001259	55.831	89195
America (PEL)	Sulawesi	Samoa	0.032194	0.000816	39.477	85451
America (PEL)	Sumba	Samoa	0.031139	0.000868	35.856	84258
America (PEL)	Sumatra	Samoa	0.038012	0.0009	42.219	86703
America (PEL)	Taiwan	Samoa	0.031166	0.000907	34.378	82351
America (PEL)	Timor	Samoa	0.030012	0.000915	32.791	83616
America (PEL)	Vanuatu	Samoa	0.023595	0.001048	22.523	82064
America (PEL)	Africa (YRI)	Samoa	0.07219	0.001413	51.084	87836
Philippines	Philippine Kankanaey	Samoa	0.036342	0.000769	47.247	82127
Philippines	Philippine Aeta	Samoa	0.035827	0.00085	42.15	83397
Philippines	Philippine Agta	Samoa	0.033977	0.000926	36.696	79690
Philippines	Philippine Batak	Samoa	0.036639	0.000797	45.979	84014
Philippines	PNG	Samoa	0.008193	0.000984	8.324	81863
Philippines	PNG Baining	Samoa	0.006483	0.000983	6.594	80443
Philippines	South Asia (STU)	Samoa	0.031294	0.000846	36.99	86812
Philippines	Sulawesi	Samoa	0.030615	0.00073	41.948	85157
Philippines	Sumba	Samoa	0.028873	0.000762	37.876	84180
Philippines	Sumatra	Samoa	0.034812	0.000744	46.784	85790
Philippines	Taiwan	Samoa	0.036626	0.000754	48.565	82554
Philippines	Timor	Samoa	0.023797	0.000758	31.379	83538
Philippines	Vanuatu	Samoa	0.007342	0.000788	9.312	81759
Philippines	Africa (YRI)	Samoa	0.029809	0.000934	31.917	85699
Philippine Kankanaey	Philippine Aeta	Samoa	0.029456	0.000886	33.241	81006
Philippine Kankanaey	Philippine Agta	Samoa	0.02831	0.000993	28.508	78560
Philippine Kankanaey	Philippine Batak	Samoa	0.031604	0.000807	39.179	81323
Philippine Kankanaey	PNG	Samoa	-0.004693	0.001015	-4.622	79684
Philippine Kankanaey	PNG Baining	Samoa	-0.005822	0.001095	-5.319	78853
Philippine Kankanaey	South Asia (STU)	Samoa	0.022746	0.000896	25.373	82114
Philippine Kankanaey	Sulawesi	Samoa	0.02903	0.000744	39.029	81912
Philippine Kankanaey	Sumba	Samoa	0.026164	0.000762	34.313	81474
Philippine Kankanaey	Sumatra	Samoa	0.034415	0.000781	44.062	82004
Philippine Kankanaey	Taiwan	Samoa	0.040151	0.000822	48.862	80982
Philippine Kankanaey	Timor	Samoa	0.019172	0.000762	25.171	81100
Philippine Kankanaey	Vanuatu	Samoa	-0.001844	0.000815	-2.264	79684
Philippine Kankanaey	Africa (YRI)	Samoa	0.019983	0.001001	19.963	81447
Philippine Aeta	Philippine Agta	Samoa	0.056666	0.001257	45.079	79269
Philippine Aeta	Philippine Batak	Samoa	0.0404	0.000947	42.648	82306
Philippine Aeta	PNG	Samoa	0.030629	0.001244	24.616	80681
Philippine Aeta	PNG Baining	Samoa	0.028766	0.001249	23.037	79578
Philippine Aeta	South Asia (STU)	Samoa	0.044838	0.001052	42.637	83641
Philippine Aeta	Sulawesi	Samoa	0.031335	0.00082	38.231	82921
Philippine Aeta	Sumba	Samoa	0.031206	0.000866	36.046	82327
Philippine Aeta	Sumatra	Samoa	0.033733	0.000833	40.51	83204
Philippine Aeta	Taiwan	Samoa	0.030318	0.000849	35.711	81254
Philippine Aeta	Timor	Samoa	0.030683	0.000872	35.191	81991
Philippine Aeta	Vanuatu	Samoa	0.024459	0.001023	23.903	80554
Philippine Aeta	Africa (YRI)	Samoa	0.047561	0.001208	39.367	82881
Philippine Agta	Philippine Batak	Samoa	0.040501	0.00104	38.96	79259
Philippine Agta	PNG	Samoa	0.032194	0.001452	22.179	78488
Philippine Agta	PNG Baining	Samoa	0.030568	0.001482	20.63	77892
Philippine Agta	South Asia (STU)	Samoa	0.044957	0.00118	38.113	79779
Philippine Agta	Sulawesi	Samoa	0.030629	0.000901	33.987	79486
Philippine Agta	Sumba	Samoa	0.030942	0.000936	33.066	79218
Philippine Agta	Sumatra	Samoa	0.033039	0.000956	34.559	79589
Philippine Agta	Taiwan	Samoa	0.029218	0.000964	30.299	78669
Philippine Agta	Timor	Samoa	0.031129	0.000977	31.848	79054
Philippine Agta	Vanuatu	Samoa	0.025663	0.001174	21.855	78386
Philippine Agta	Africa (YRI)	Samoa	0.047783	0.001477	32.362	79412
Philippine Batak	PNG	Samoa	0.020976	0.001135	18.486	80964
Philippine Batak	PNG Baining	Samoa	0.018787	0.001148	16.37	79777
Philippine Batak	South Asia (STU)	Samoa	0.037482	0.000935	40.109	84219
Philippine Batak	Sulawesi	Samoa	0.030864	0.000764	40.413	83517
Philippine Batak	Sumba	Samoa	0.029877	0.000801	37.291	82817
Philippine Batak	Sumatra	Samoa	0.033979	0.000763	44.526	83803
Philippine Batak	Taiwan	Samoa	0.032498	0.00079	41.133	81581
Philippine Batak	Timor	Samoa	0.027844	0.000823	33.828	82347
Philippine Batak	Vanuatu	Samoa	0.016734	0.000903	18.523	80849
Philippine Batak	Africa (YRI)	Samoa	0.038067	0.001071	35.539	83418
PNG	PNG Baining	Samoa	0.122239	0.001989	61.45	80035
PNG	South Asia (STU)	Samoa	0.043998	0.00134	32.839	82268
PNG	Sulawesi	Samoa	0.026871	0.001046	25.68	81772
PNG	Sumba	Samoa	0.038107	0.001139	33.46	81362
PNG	Sumatra	Samoa	0.010249	0.000991	10.344	81803
PNG	Taiwan	Samoa	-0.001786	0.000998	-1.789	79918
PNG	Timor	Samoa	0.064847	0.00132	49.123	81327
PNG	Vanuatu	Samoa	0.095849	0.001651	58.044	80757
PNG	Africa (YRI)	Samoa	0.049903	0.001533	32.545	81687
PNG Baining	South Asia (STU)	Samoa	0.04185	0.001338	31.286	80709
PNG Baining	Sulawesi	Samoa	0.02208	0.001028	21.476	80393
PNG Baining	Sumba	Samoa	0.031249	0.001095	28.53	80160
PNG Baining	Sumatra	Samoa	0.008909	0.000998	8.926	80400
PNG Baining	Taiwan	Samoa	-0.002961	0.001044	-2.837	79050
PNG Baining	Timor	Samoa	0.05294	0.00127	41.682	80080
PNG Baining	Vanuatu	Samoa	0.097619	0.0016	61.006	79918
PNG Baining	Africa (YRI)	Samoa	0.047367	0.001544	30.688	80252
South Asia (STU)	Sulawesi	Samoa	0.032739	0.000824	39.72	85869
South Asia (STU)	Sumba	Samoa	0.032902	0.000895	36.758	84633
South Asia (STU)	Sumatra	Samoa	0.039277	0.000918	42.787	87223
South Asia (STU)	Taiwan	Samoa	0.02497	0.00086	29.019	82582
South Asia (STU)	Timor	Samoa	0.034587	0.000937	36.896	83937
South Asia (STU)	Vanuatu	Samoa	0.03473	0.001091	31.843	82252
South Asia (STU)	Africa (YRI)	Samoa	0.087701	0.001408	62.283	88202
Sulawesi	Sumba	Samoa	0.030485	0.000781	39.018	83926
Sulawesi	Sumatra	Samoa	0.031944	0.000726	43.996	85143
Sulawesi	Taiwan	Samoa	0.029827	0.00073	40.835	82320
Sulawesi	Timor	Samoa	0.029356	0.000787	37.288	83392
Sulawesi	Vanuatu	Samoa	0.01917	0.000839	22.854	81640
Sulawesi	Africa (YRI)	Samoa	0.031566	0.000916	34.453	84851
Sumba	Sumatra	Samoa	0.030356	0.00077	39.412	84134
Sumba	Taiwan	Samoa	0.02737	0.000765	35.795	81822
Sumba	Timor	Samoa	0.0344	0.000845	40.708	82919
Sumba	Vanuatu	Samoa	0.026165	0.000912	28.705	81237
Sumba	Africa (YRI)	Samoa	0.032982	0.00098	33.661	83737
Sumatra	Taiwan	Samoa	0.035248	0.000758	46.503	82435
Sumatra	Timor	Samoa	0.024897	0.00077	32.329	83499
Sumatra	Vanuatu	Samoa	0.008973	0.000797	11.263	81704
Sumatra	Africa (YRI)	Samoa	0.036352	0.001024	35.5	85997
Taiwan	Timor	Samoa	0.020703	0.000777	26.647	81448
Taiwan	Vanuatu	Samoa	0.000148	0.000811	0.182	79899
Taiwan	Africa (YRI)	Samoa	0.022435	0.000972	23.088	81847
Timor	Vanuatu	Samoa	0.042756	0.001052	40.639	81103
Timor	Africa (YRI)	Samoa	0.035818	0.001038	34.514	83125
Vanuatu	Africa (YRI)	Samoa	0.038739	0.001232	31.439	81613
Australia	Bornean Dusun	Tahiti	0.013591	0.000972	13.986	83634
Australia	Bornean Lebbo	Tahiti	0.017896	0.001034	17.313	83327
Australia	Bornean Murut	Tahiti	0.012758	0.000998	12.787	83398
Australia	Myanmar	Tahiti	0.023625	0.000998	23.677	84193
Australia	Chinese Dai (CDX)	Tahiti	0.016172	0.000981	16.491	83788
Australia	Europe (CEU)	Tahiti	0.026443	0.001343	19.683	84265
Australia	Chinese Han (CHB)	Tahiti	0.016764	0.001035	16.198	83791
Australia	Chinese Han South (CHS)	Tahiti	0.015753	0.001003	15.703	83744
Australia	Japan (JPT)	Tahiti	0.018558	0.001023	18.136	83744
Australia	Java	Tahiti	0.019272	0.001011	19.06	83822
Australia	Veitnam (KHV)	Tahiti	0.016402	0.000994	16.503	83792
Australia	Malaysia	Tahiti	0.020736	0.000977	21.22	84043
Australia	Nrth. Melanesia (Bougainville)	Tahiti	0.082997	0.001724	48.137	83271
Australia	America (PEL)	Tahiti	0.024457	0.001173	20.849	84045
Australia	Philippines	Tahiti	0.016943	0.000933	18.162	84074
Australia	Philippine Kankanaey	Tahiti	0.008316	0.001026	8.105	83169
Australia	Philippine Aeta	Tahiti	0.035334	0.001234	28.636	83595
Australia	Philippine Agta	Tahiti	0.037777	0.001442	26.189	82441
Australia	Philippine Batak	Tahiti	0.027495	0.001083	25.386	83686
Australia	PNG	Tahiti	0.104782	0.001918	54.621	83822
Australia	PNG Baining	Tahiti	0.096814	0.001875	51.625	83338
Australia	South Asia (STU)	Tahiti	0.036039	0.001193	30.212	84228
Australia	Sulawesi	Tahiti	0.028362	0.001002	28.315	84049
Australia	Sumba	Tahiti	0.035186	0.001093	32.187	83902
Australia	Sumatra	Tahiti	0.017619	0.000969	18.184	84027
Australia	Taiwan	Tahiti	0.009866	0.00098	10.062	83260
Australia	Timor	Tahiti	0.051829	0.001225	42.3	83827
Australia	Vanuatu	Tahiti	0.076959	0.001553	49.567	83603
Australia	Africa (YRI)	Tahiti	0.040975	0.001453	28.198	83942
Bornean Dusun	Bornean Lebbo	Tahiti	0.046048	0.000837	54.996	85732
Bornean Dusun	Bornean Murut	Tahiti	0.048658	0.000833	58.419	86148
Bornean Dusun	Myanmar	Tahiti	0.039497	0.000749	52.734	87254
Bornean Dusun	Chinese Dai (CDX)	Tahiti	0.046292	0.000776	59.687	86741
Bornean Dusun	Europe (CEU)	Tahiti	0.009263	0.000875	10.584	87209
Bornean Dusun	Chinese Han (CHB)	Tahiti	0.043523	0.000796	54.708	86685
Bornean Dusun	Chinese Han South (CHS)	Tahiti	0.044765	0.000773	57.946	86684
Bornean Dusun	Japan (JPT)	Tahiti	0.042453	0.000812	52.253	86601
Bornean Dusun	Java	Tahiti	0.045809	0.000775	59.139	86709
Bornean Dusun	Veitnam (KHV)	Tahiti	0.045591	0.00078	58.479	86784
Bornean Dusun	Malaysia	Tahiti	0.043536	0.000744	58.5	87027
Bornean Dusun	Nrth. Melanesia (Bougainville)	Tahiti	0.012758	0.00087	14.672	84191
Bornean Dusun	America (PEL)	Tahiti	0.026873	0.000813	33.074	86853
Bornean Dusun	Philippines	Tahiti	0.043385	0.000753	57.628	87062
Bornean Dusun	Philippine Kankanaey	Tahiti	0.046729	0.000863	54.133	85608
Bornean Dusun	Philippine Aeta	Tahiti	0.036423	0.000796	45.766	85961
Bornean Dusun	Philippine Agta	Tahiti	0.035785	0.000917	39.027	83604
Bornean Dusun	Philippine Batak	Tahiti	0.039768	0.000791	50.25	86231
Bornean Dusun	PNG	Tahiti	0.009261	0.000979	9.463	84898
Bornean Dusun	PNG Baining	Tahiti	0.008253	0.000969	8.519	84118
Bornean Dusun	South Asia (STU)	Tahiti	0.02178	0.000764	28.506	87174
Bornean Dusun	Sulawesi	Tahiti	0.03871	0.000733	52.832	86876
Bornean Dusun	Sumba	Tahiti	0.036462	0.000741	49.194	86470
Bornean Dusun	Sumatra	Tahiti	0.042331	0.000754	56.118	87025
Bornean Dusun	Taiwan	Tahiti	0.046543	0.000806	57.732	85820
Bornean Dusun	Timor	Tahiti	0.029399	0.000728	40.366	86132
Bornean Dusun	Vanuatu	Tahiti	0.011437	0.00079	14.472	84945
Bornean Dusun	Africa (YRI)	Tahiti	0.018536	0.000904	20.514	86490
Bornean Lebbo	Bornean Murut	Tahiti	0.046039	0.000868	53.048	85525
Bornean Lebbo	Myanmar	Tahiti	0.039126	0.000774	50.539	86364
Bornean Lebbo	Chinese Dai (CDX)	Tahiti	0.044987	0.000807	55.727	85990
Bornean Lebbo	Europe (CEU)	Tahiti	0.010804	0.000915	11.806	86295
Bornean Lebbo	Chinese Han (CHB)	Tahiti	0.041902	0.000819	51.144	85944
Bornean Lebbo	Chinese Han South (CHS)	Tahiti	0.042883	0.000784	54.679	85931
Bornean Lebbo	Japan (JPT)	Tahiti	0.041124	0.000831	49.507	85847
Bornean Lebbo	Java	Tahiti	0.046635	0.000823	56.648	85986
Bornean Lebbo	Veitnam (KHV)	Tahiti	0.044457	0.000798	55.732	86036
Bornean Lebbo	Malaysia	Tahiti	0.043786	0.000783	55.923	86234
Bornean Lebbo	Nrth. Melanesia (Bougainville)	Tahiti	0.016472	0.00097	16.98	83868
Bornean Lebbo	America (PEL)	Tahiti	0.026701	0.000859	31.081	86030
Bornean Lebbo	Philippines	Tahiti	0.04212	0.000777	54.177	86234
Bornean Lebbo	Philippine Kankanaey	Tahiti	0.044167	0.000878	50.32	85094
Bornean Lebbo	Philippine Aeta	Tahiti	0.036516	0.000856	42.646	85347
Bornean Lebbo	Philippine Agta	Tahiti	0.036159	0.000964	37.514	83301
Bornean Lebbo	Philippine Batak	Tahiti	0.039422	0.000821	48.021	85594
Bornean Lebbo	PNG	Tahiti	0.015199	0.001087	13.98	84468
Bornean Lebbo	PNG Baining	Tahiti	0.013814	0.001063	12.991	83809
Bornean Lebbo	South Asia (STU)	Tahiti	0.023213	0.000812	28.592	86259
Bornean Lebbo	Sulawesi	Tahiti	0.039333	0.00079	49.765	86156
Bornean Lebbo	Sumba	Tahiti	0.037554	0.000801	46.874	85819
Bornean Lebbo	Sumatra	Tahiti	0.042099	0.000792	53.162	86212
Bornean Lebbo	Taiwan	Tahiti	0.044352	0.000813	54.532	85254
Bornean Lebbo	Timor	Tahiti	0.031238	0.00077	40.563	85533
Bornean Lebbo	Vanuatu	Tahiti	0.015325	0.000874	17.532	84548
Bornean Lebbo	Africa (YRI)	Tahiti	0.020418	0.000985	20.723	85701
Bornean Murut	Myanmar	Tahiti	0.039314	0.000765	51.364	86798
Bornean Murut	Chinese Dai (CDX)	Tahiti	0.046559	0.000806	57.77	86418
Bornean Murut	Europe (CEU)	Tahiti	0.008403	0.000891	9.434	86713
Bornean Murut	Chinese Han (CHB)	Tahiti	0.043317	0.000817	53.001	86366
Bornean Murut	Chinese Han South (CHS)	Tahiti	0.044569	0.000788	56.556	86367
Bornean Murut	Japan (JPT)	Tahiti	0.042458	0.000824	51.503	86289
Bornean Murut	Java	Tahiti	0.046136	0.000806	57.237	86351
Bornean Murut	Veitnam (KHV)	Tahiti	0.045755	0.000808	56.6	86420
Bornean Murut	Malaysia	Tahiti	0.04376	0.000771	56.738	86623
Bornean Murut	Nrth. Melanesia (Bougainville)	Tahiti	0.011487	0.0009	12.768	83987
Bornean Murut	America (PEL)	Tahiti	0.026787	0.000832	32.196	86429
Bornean Murut	Philippines	Tahiti	0.043278	0.000774	55.882	86671
Bornean Murut	Philippine Kankanaey	Tahiti	0.047308	0.000872	54.259	85438
Bornean Murut	Philippine Aeta	Tahiti	0.035854	0.000823	43.57	85663
Bornean Murut	Philippine Agta	Tahiti	0.035752	0.00095	37.619	83482
Bornean Murut	Philippine Batak	Tahiti	0.039495	0.000798	49.493	85934
Bornean Murut	PNG	Tahiti	0.007847	0.001001	7.836	84626
Bornean Murut	PNG Baining	Tahiti	0.007089	0.000988	7.173	83897
Bornean Murut	South Asia (STU)	Tahiti	0.02096	0.000797	26.312	86667
Bornean Murut	Sulawesi	Tahiti	0.038664	0.000753	51.353	86524
Bornean Murut	Sumba	Tahiti	0.036295	0.000776	46.773	86160
Bornean Murut	Sumatra	Tahiti	0.042566	0.000782	54.414	86609
Bornean Murut	Taiwan	Tahiti	0.047182	0.000831	56.765	85637
Bornean Murut	Timor	Tahiti	0.02915	0.000756	38.552	85851
Bornean Murut	Vanuatu	Tahiti	0.010372	0.000797	13.012	84698
Bornean Murut	Africa (YRI)	Tahiti	0.017784	0.000938	18.949	86044
Myanmar	Chinese Dai (CDX)	Tahiti	0.045605	0.000768	59.353	87861
Myanmar	Europe (CEU)	Tahiti	0.026388	0.000938	28.136	90131
Myanmar	Chinese Han (CHB)	Tahiti	0.047612	0.000802	59.393	87926
Myanmar	Chinese Han South (CHS)	Tahiti	0.046297	0.000768	60.303	87779
Myanmar	Japan (JPT)	Tahiti	0.04668	0.000802	58.204	87700
Myanmar	Java	Tahiti	0.043467	0.000766	56.756	87947
Myanmar	Veitnam (KHV)	Tahiti	0.045217	0.000773	58.51	88009
Myanmar	Malaysia	Tahiti	0.041644	0.000729	57.126	88730
Myanmar	Nrth. Melanesia (Bougainville)	Tahiti	0.018804	0.000901	20.872	84809
Myanmar	America (PEL)	Tahiti	0.038148	0.000844	45.18	89339
Myanmar	Philippines	Tahiti	0.036883	0.000714	51.636	88708
Myanmar	Philippine Kankanaey	Tahiti	0.036001	0.000794	45.369	86061
Myanmar	Philippine Aeta	Tahiti	0.036288	0.000805	45.096	86856
Myanmar	Philippine Agta	Tahiti	0.035963	0.000912	39.414	83987
Myanmar	Philippine Batak	Tahiti	0.036401	0.000766	47.514	87210
Myanmar	PNG	Tahiti	0.019142	0.000984	19.445	85803
Myanmar	PNG Baining	Tahiti	0.017397	0.000978	17.78	84792
Myanmar	South Asia (STU)	Tahiti	0.037479	0.000853	43.93	89847
Myanmar	Sulawesi	Tahiti	0.034905	0.000704	49.593	88249
Myanmar	Sumba	Tahiti	0.033539	0.000727	46.133	87560
Myanmar	Sumatra	Tahiti	0.038752	0.000742	52.194	88810
Myanmar	Taiwan	Tahiti	0.037903	0.00074	51.204	86377
Myanmar	Timor	Tahiti	0.028868	0.000729	39.613	87110
Myanmar	Vanuatu	Tahiti	0.017355	0.000811	21.393	85850
Myanmar	Africa (YRI)	Tahiti	0.032932	0.000938	35.116	88810
Chinese Dai (CDX)	Europe (CEU)	Tahiti	0.012833	0.000892	14.39	87786
Chinese Dai (CDX)	Chinese Han (CHB)	Tahiti	0.05064	0.000824	61.435	87257
Chinese Dai (CDX)	Chinese Han South (CHS)	Tahiti	0.051636	0.000796	64.856	87260
Chinese Dai (CDX)	Japan (JPT)	Tahiti	0.049116	0.000821	59.814	87122
Chinese Dai (CDX)	Java	Tahiti	0.047584	0.000778	61.145	87159
Chinese Dai (CDX)	Veitnam (KHV)	Tahiti	0.051934	0.000805	64.479	87351
Chinese Dai (CDX)	Malaysia	Tahiti	0.045024	0.000744	60.521	87499
Chinese Dai (CDX)	Nrth. Melanesia (Bougainville)	Tahiti	0.014272	0.0009	15.862	84368
Chinese Dai (CDX)	America (PEL)	Tahiti	0.03207	0.000837	38.317	87390
Chinese Dai (CDX)	Philippines	Tahiti	0.042425	0.000729	58.235	87553
Chinese Dai (CDX)	Philippine Kankanaey	Tahiti	0.044557	0.000842	52.897	85828
Chinese Dai (CDX)	Philippine Aeta	Tahiti	0.036681	0.000785	46.73	86245
Chinese Dai (CDX)	Philippine Agta	Tahiti	0.036039	0.000915	39.389	83738
Chinese Dai (CDX)	Philippine Batak	Tahiti	0.039044	0.000774	50.456	86568
Chinese Dai (CDX)	PNG	Tahiti	0.011446	0.000965	11.856	85161
Chinese Dai (CDX)	PNG Baining	Tahiti	0.010502	0.000978	10.743	84318
Chinese Dai (CDX)	South Asia (STU)	Tahiti	0.024944	0.000793	31.436	87732
Chinese Dai (CDX)	Sulawesi	Tahiti	0.038526	0.000714	53.931	87326
Chinese Dai (CDX)	Sumba	Tahiti	0.036427	0.000728	50.021	86844
Chinese Dai (CDX)	Sumatra	Tahiti	0.042536	0.000754	56.407	87538
Chinese Dai (CDX)	Taiwan	Tahiti	0.046476	0.000795	58.438	86102
Chinese Dai (CDX)	Timor	Tahiti	0.029429	0.00073	40.288	86452
Chinese Dai (CDX)	Vanuatu	Tahiti	0.012648	0.000788	16.054	85197
Chinese Dai (CDX)	Africa (YRI)	Tahiti	0.021783	0.000915	23.812	86982
Europe (CEU)	Chinese Han (CHB)	Tahiti	0.015647	0.000927	16.885	87954
Europe (CEU)	Chinese Han South (CHS)	Tahiti	0.013077	0.000892	14.655	87688
Europe (CEU)	Japan (JPT)	Tahiti	0.016322	0.000935	17.447	87631
Europe (CEU)	Java	Tahiti	0.015779	0.000914	17.255	88056
Europe (CEU)	Veitnam (KHV)	Tahiti	0.013764	0.000896	15.361	88019
Europe (CEU)	Malaysia	Tahiti	0.017912	0.000886	20.219	88993
Europe (CEU)	Nrth. Melanesia (Bougainville)	Tahiti	0.015342	0.001202	12.759	84810
Europe (CEU)	America (PEL)	Tahiti	0.051873	0.001172	44.259	90634
Europe (CEU)	Philippines	Tahiti	0.01083	0.000835	12.964	88947
Europe (CEU)	Philippine Kankanaey	Tahiti	0.004877	0.00091	5.36	85955
Europe (CEU)	Philippine Aeta	Tahiti	0.021008	0.001012	20.766	86869
Europe (CEU)	Philippine Agta	Tahiti	0.021214	0.001186	17.88	83967
Europe (CEU)	Philippine Batak	Tahiti	0.015512	0.000917	16.924	87229
Europe (CEU)	PNG	Tahiti	0.020379	0.001326	15.371	85876
Europe (CEU)	PNG Baining	Tahiti	0.018669	0.001343	13.904	84844
Europe (CEU)	South Asia (STU)	Tahiti	0.061948	0.001217	50.919	90993
Europe (CEU)	Sulawesi	Tahiti	0.011769	0.00085	13.842	88374
Europe (CEU)	Sumba	Tahiti	0.012124	0.000877	13.832	87609
Europe (CEU)	Sumatra	Tahiti	0.016873	0.000885	19.06	89146
Europe (CEU)	Taiwan	Tahiti	0.0059	0.000857	6.886	86268
Europe (CEU)	Timor	Tahiti	0.013271	0.000911	14.569	87154
Europe (CEU)	Vanuatu	Tahiti	0.014176	0.001105	12.823	85979
Europe (CEU)	Africa (YRI)	Tahiti	0.064058	0.001357	47.209	89915
Chinese Han (CHB)	Chinese Han South (CHS)	Tahiti	0.05446	0.000836	65.172	87325
Chinese Han (CHB)	Japan (JPT)	Tahiti	0.055055	0.000873	63.087	87259
Chinese Han (CHB)	Java	Tahiti	0.043504	0.000793	54.849	87060
Chinese Han (CHB)	Veitnam (KHV)	Tahiti	0.050651	0.000821	61.731	87313
Chinese Han (CHB)	Malaysia	Tahiti	0.042036	0.000758	55.462	87515
Chinese Han (CHB)	Nrth. Melanesia (Bougainville)	Tahiti	0.013808	0.0009	15.334	84362
Chinese Han (CHB)	America (PEL)	Tahiti	0.036536	0.000884	41.339	87546
Chinese Han (CHB)	Philippines	Tahiti	0.040767	0.000749	54.462	87599
Chinese Han (CHB)	Philippine Kankanaey	Tahiti	0.0427	0.000855	49.952	85805
Chinese Han (CHB)	Philippine Aeta	Tahiti	0.035698	0.00082	43.508	86213
Chinese Han (CHB)	Philippine Agta	Tahiti	0.035255	0.000941	37.453	83740
Chinese Han (CHB)	Philippine Batak	Tahiti	0.037507	0.000792	47.371	86546
Chinese Han (CHB)	PNG	Tahiti	0.01181	0.000992	11.903	85165
Chinese Han (CHB)	PNG Baining	Tahiti	0.010457	0.00098	10.669	84315
Chinese Han (CHB)	South Asia (STU)	Tahiti	0.026712	0.000834	32.045	87852
Chinese Han (CHB)	Sulawesi	Tahiti	0.036473	0.000725	50.298	87309
Chinese Han (CHB)	Sumba	Tahiti	0.034155	0.000754	45.322	86823
Chinese Han (CHB)	Sumatra	Tahiti	0.040107	0.000762	52.601	87537
Chinese Han (CHB)	Taiwan	Tahiti	0.044637	0.000797	56.005	86100
Chinese Han (CHB)	Timor	Tahiti	0.028098	0.000748	37.555	86432
Chinese Han (CHB)	Vanuatu	Tahiti	0.012619	0.000804	15.696	85190
Chinese Han (CHB)	Africa (YRI)	Tahiti	0.022907	0.000976	23.478	87042
Chinese Han South (CHS)	Japan (JPT)	Tahiti	0.052904	0.000837	63.199	87218
Chinese Han South (CHS)	Java	Tahiti	0.044477	0.000772	57.598	87022
Chinese Han South (CHS)	Veitnam (KHV)	Tahiti	0.051186	0.000795	64.423	87298
Chinese Han South (CHS)	Malaysia	Tahiti	0.04291	0.000731	58.684	87404
Chinese Han South (CHS)	Nrth. Melanesia (Bougainville)	Tahiti	0.01348	0.000879	15.339	84331
Chinese Han South (CHS)	America (PEL)	Tahiti	0.03408	0.000862	39.514	87329
Chinese Han South (CHS)	Philippines	Tahiti	0.041717	0.000716	58.285	87505
Chinese Han South (CHS)	Philippine Kankanaey	Tahiti	0.044054	0.000824	53.494	85821
Chinese Han South (CHS)	Philippine Aeta	Tahiti	0.035607	0.00078	45.637	86185
Chinese Han South (CHS)	Philippine Agta	Tahiti	0.035269	0.000921	38.277	83709
Chinese Han South (CHS)	Philippine Batak	Tahiti	0.038075	0.000759	50.176	86486
Chinese Han South (CHS)	PNG	Tahiti	0.010703	0.000966	11.084	85129
Chinese Han South (CHS)	PNG Baining	Tahiti	0.009662	0.000963	10.031	84282
Chinese Han South (CHS)	South Asia (STU)	Tahiti	0.024606	0.000795	30.959	87620
Chinese Han South (CHS)	Sulawesi	Tahiti	0.037178	0.000702	52.996	87250
Chinese Han South (CHS)	Sumba	Tahiti	0.034921	0.00072	48.496	86766
Chinese Han South (CHS)	Sumatra	Tahiti	0.041072	0.000736	55.806	87414
Chinese Han South (CHS)	Taiwan	Tahiti	0.045924	0.000763	60.186	86096
Chinese Han South (CHS)	Timor	Tahiti	0.028528	0.000732	38.955	86374
Chinese Han South (CHS)	Vanuatu	Tahiti	0.012088	0.000783	15.438	85162
Chinese Han South (CHS)	Africa (YRI)	Tahiti	0.021245	0.000917	23.17	86873
Japan (JPT)	Java	Tahiti	0.042315	0.000798	53.03	86952
Japan (JPT)	Veitnam (KHV)	Tahiti	0.049113	0.000821	59.853	87211
Japan (JPT)	Malaysia	Tahiti	0.041204	0.000755	54.574	87317
Japan (JPT)	Nrth. Melanesia (Bougainville)	Tahiti	0.015196	0.000914	16.624	84318
Japan (JPT)	America (PEL)	Tahiti	0.038318	0.00089	43.075	87281
Japan (JPT)	Philippines	Tahiti	0.040154	0.000752	53.364	87428
Japan (JPT)	Philippine Kankanaey	Tahiti	0.041708	0.000851	49.006	85742
Japan (JPT)	Philippine Aeta	Tahiti	0.035679	0.000829	43.047	86162
Japan (JPT)	Philippine Agta	Tahiti	0.035349	0.000959	36.875	83707
Japan (JPT)	Philippine Batak	Tahiti	0.037419	0.000803	46.583	86427
Japan (JPT)	PNG	Tahiti	0.013463	0.001005	13.399	85091
Japan (JPT)	PNG Baining	Tahiti	0.012048	0.000998	12.077	84260
Japan (JPT)	South Asia (STU)	Tahiti	0.027921	0.000839	33.289	87573
Japan (JPT)	Sulawesi	Tahiti	0.036021	0.000731	49.255	87170
Japan (JPT)	Sumba	Tahiti	0.034022	0.000748	45.48	86702
Japan (JPT)	Sumatra	Tahiti	0.039523	0.000776	50.958	87344
Japan (JPT)	Taiwan	Tahiti	0.043436	0.000791	54.904	86013
Japan (JPT)	Timor	Tahiti	0.028549	0.000742	38.477	86323
Japan (JPT)	Vanuatu	Tahiti	0.013752	0.000813	16.915	85124
Japan (JPT)	Africa (YRI)	Tahiti	0.024225	0.000984	24.622	86819
Java	Veitnam (KHV)	Tahiti	0.047409	0.000783	60.514	87200
Java	Malaysia	Tahiti	0.047553	0.000765	62.201	87614
Java	Nrth. Melanesia (Bougainville)	Tahiti	0.016581	0.000914	18.139	84427
Java	America (PEL)	Tahiti	0.030313	0.000826	36.712	87569
Java	Philippines	Tahiti	0.040939	0.000728	56.249	87589
Java	Philippine Kankanaey	Tahiti	0.041354	0.000829	49.877	85709
Java	Philippine Aeta	Tahiti	0.036612	0.000799	45.799	86244
Java	Philippine Agta	Tahiti	0.036043	0.00089	40.486	83727
Java	Philippine Batak	Tahiti	0.039035	0.00077	50.71	86559
Java	PNG	Tahiti	0.015227	0.001035	14.709	85215
Java	PNG Baining	Tahiti	0.01406	0.001039	13.533	84387
Java	South Asia (STU)	Tahiti	0.027809	0.000808	34.417	87945
Java	Sulawesi	Tahiti	0.039243	0.000724	54.224	87362
Java	Sumba	Tahiti	0.037696	0.000755	49.922	86897
Java	Sumatra	Tahiti	0.043898	0.00077	57.023	87649
Java	Taiwan	Tahiti	0.042356	0.000781	54.215	85943
Java	Timor	Tahiti	0.030585	0.000754	40.546	86499
Java	Vanuatu	Tahiti	0.015234	0.000835	18.253	85279
Java	Africa (YRI)	Tahiti	0.024846	0.000941	26.398	87170
Veitnam (KHV)	Malaysia	Tahiti	0.044747	0.000749	59.727	87627
Veitnam (KHV)	Nrth. Melanesia (Bougainville)	Tahiti	0.014173	0.00089	15.932	84405
Veitnam (KHV)	America (PEL)	Tahiti	0.032485	0.000831	39.077	87584
Veitnam (KHV)	Philippines	Tahiti	0.041917	0.000741	56.541	87676
Veitnam (KHV)	Philippine Kankanaey	Tahiti	0.043859	0.00085	51.605	85808
Veitnam (KHV)	Philippine Aeta	Tahiti	0.036359	0.000798	45.565	86283
Veitnam (KHV)	Philippine Agta	Tahiti	0.035297	0.000924	38.204	83739
Veitnam (KHV)	Philippine Batak	Tahiti	0.03888	0.000783	49.641	86602
Veitnam (KHV)	PNG	Tahiti	0.011828	0.000986	11.992	85209
Veitnam (KHV)	PNG Baining	Tahiti	0.010601	0.000989	10.716	84369
Veitnam (KHV)	South Asia (STU)	Tahiti	0.025678	0.000798	32.165	87936
Veitnam (KHV)	Sulawesi	Tahiti	0.038265	0.000715	53.511	87419
Veitnam (KHV)	Sumba	Tahiti	0.035902	0.000736	48.811	86890
Veitnam (KHV)	Sumatra	Tahiti	0.04228	0.000758	55.806	87652
Veitnam (KHV)	Taiwan	Tahiti	0.045758	0.000791	57.877	86124
Veitnam (KHV)	Timor	Tahiti	0.029162	0.000736	39.646	86504
Veitnam (KHV)	Vanuatu	Tahiti	0.012872	0.000801	16.075	85259
Veitnam (KHV)	Africa (YRI)	Tahiti	0.022337	0.000945	23.645	87160
Malaysia	Nrth. Melanesia (Bougainville)	Tahiti	0.017569	0.000881	19.949	84632
Malaysia	America (PEL)	Tahiti	0.030394	0.000788	38.565	88374
Malaysia	Philippines	Tahiti	0.039764	0.000702	56.62	88189
Malaysia	Philippine Kankanaey	Tahiti	0.040561	0.000795	51.019	85933
Malaysia	Philippine Aeta	Tahiti	0.036374	0.000758	47.962	86566
Malaysia	Philippine Agta	Tahiti	0.036145	0.000863	41.868	83867
Malaysia	Philippine Batak	Tahiti	0.038022	0.000748	50.852	86930
Malaysia	PNG	Tahiti	0.016851	0.000995	16.938	85561
Malaysia	PNG Baining	Tahiti	0.015278	0.000981	15.571	84617
Malaysia	South Asia (STU)	Tahiti	0.029499	0.000795	37.115	88818
Malaysia	Sulawesi	Tahiti	0.038008	0.000704	53.978	87866
Malaysia	Sumba	Tahiti	0.036478	0.000726	50.214	87269
Malaysia	Sumatra	Tahiti	0.042096	0.000728	57.85	88232
Malaysia	Taiwan	Tahiti	0.041209	0.000747	55.145	86187
Malaysia	Timor	Tahiti	0.03042	0.000728	41.757	86837
Malaysia	Vanuatu	Tahiti	0.016158	0.000797	20.277	85594
Malaysia	Africa (YRI)	Tahiti	0.026184	0.000887	29.526	87977
Nrth. Melanesia (Bougainville)	America (PEL)	Tahiti	0.017323	0.001038	16.69	84623
Nrth. Melanesia (Bougainville)	Philippines	Tahiti	0.015221	0.000846	17.989	84673
Nrth. Melanesia (Bougainville)	Philippine Kankanaey	Tahiti	0.008397	0.000939	8.946	83712
Nrth. Melanesia (Bougainville)	Philippine Aeta	Tahiti	0.02923	0.001085	26.939	84135
Nrth. Melanesia (Bougainville)	Philippine Agta	Tahiti	0.030733	0.001314	23.386	82744
Nrth. Melanesia (Bougainville)	Philippine Batak	Tahiti	0.023269	0.000985	23.623	84255
Nrth. Melanesia (Bougainville)	PNG	Tahiti	0.090525	0.001814	49.907	84220
Nrth. Melanesia (Bougainville)	PNG Baining	Tahiti	0.093376	0.001804	51.755	83832
Nrth. Melanesia (Bougainville)	South Asia (STU)	Tahiti	0.0256	0.001085	23.602	84803
Nrth. Melanesia (Bougainville)	Sulawesi	Tahiti	0.02528	0.00092	27.492	84669
Nrth. Melanesia (Bougainville)	Sumba	Tahiti	0.031406	0.00099	31.738	84536
Nrth. Melanesia (Bougainville)	Sumatra	Tahiti	0.014969	0.000846	17.688	84630
Nrth. Melanesia (Bougainville)	Taiwan	Tahiti	0.009954	0.000863	11.539	83819
Nrth. Melanesia (Bougainville)	Timor	Tahiti	0.045764	0.001108	41.308	84439
Nrth. Melanesia (Bougainville)	Vanuatu	Tahiti	0.076409	0.001474	51.829	84297
Nrth. Melanesia (Bougainville)	Africa (YRI)	Tahiti	0.029064	0.001295	22.44	84448
America (PEL)	Philippines	Tahiti	0.026691	0.000767	34.819	88370
America (PEL)	Philippine Kankanaey	Tahiti	0.024423	0.000872	28.013	85722
America (PEL)	Philippine Aeta	Tahiti	0.029823	0.000905	32.941	86509
America (PEL)	Philippine Agta	Tahiti	0.030374	0.00109	27.855	83836
America (PEL)	Philippine Batak	Tahiti	0.02804	0.000856	32.768	86877
America (PEL)	PNG	Tahiti	0.019318	0.00115	16.791	85591
America (PEL)	PNG Baining	Tahiti	0.017641	0.001151	15.321	84599
America (PEL)	South Asia (STU)	Tahiti	0.045814	0.000994	46.074	89925
America (PEL)	Sulawesi	Tahiti	0.025064	0.000763	32.836	87887
America (PEL)	Sumba	Tahiti	0.024128	0.000782	30.851	87203
America (PEL)	Sumatra	Tahiti	0.029179	0.000809	36.081	88497
America (PEL)	Taiwan	Tahiti	0.025884	0.000835	30.99	86023
America (PEL)	Timor	Tahiti	0.022416	0.000808	27.729	86796
America (PEL)	Vanuatu	Tahiti	0.015877	0.000925	17.165	85684
America (PEL)	Africa (YRI)	Tahiti	0.046965	0.001189	39.512	89079
Philippines	Philippine Kankanaey	Tahiti	0.045118	0.00081	55.671	86047
Philippines	Philippine Aeta	Tahiti	0.039487	0.000796	49.627	86761
Philippines	Philippine Agta	Tahiti	0.038094	0.000858	44.384	83956
Philippines	Philippine Batak	Tahiti	0.041965	0.00076	55.251	87157
Philippines	PNG	Tahiti	0.013046	0.000937	13.923	85631
Philippines	PNG Baining	Tahiti	0.011782	0.00094	12.536	84647
Philippines	South Asia (STU)	Tahiti	0.022486	0.000752	29.916	88750
Philippines	Sulawesi	Tahiti	0.037015	0.000702	52.69	87929
Philippines	Sumba	Tahiti	0.035431	0.000705	50.289	87330
Philippines	Sumatra	Tahiti	0.039601	0.000712	55.631	88227
Philippines	Taiwan	Tahiti	0.04447	0.000765	58.166	86298
Philippines	Timor	Tahiti	0.029997	0.000701	42.77	86923
Philippines	Vanuatu	Tahiti	0.013995	0.000774	18.082	85635
Philippines	Africa (YRI)	Tahiti	0.020454	0.000869	23.535	87939
Philippine Kankanaey	Philippine Aeta	Tahiti	0.035834	0.000873	41.065	85249
Philippine Kankanaey	Philippine Agta	Tahiti	0.035105	0.000975	36.016	83242
Philippine Kankanaey	Philippine Batak	Tahiti	0.039572	0.000853	46.401	85456
Philippine Kankanaey	PNG	Tahiti	0.003251	0.001016	3.201	84227
Philippine Kankanaey	PNG Baining	Tahiti	0.002535	0.001053	2.408	83607
Philippine Kankanaey	South Asia (STU)	Tahiti	0.016781	0.000811	20.69	85927
Philippine Kankanaey	Sulawesi	Tahiti	0.037873	0.000794	47.698	85905
Philippine Kankanaey	Sumba	Tahiti	0.03523	0.0008	44.057	85611
Philippine Kankanaey	Sumatra	Tahiti	0.041579	0.000812	51.189	85930
Philippine Kankanaey	Taiwan	Tahiti	0.050144	0.000872	57.537	85303
Philippine Kankanaey	Timor	Tahiti	0.02799	0.000781	35.831	85326
Philippine Kankanaey	Vanuatu	Tahiti	0.007688	0.000864	8.899	84335
Philippine Kankanaey	Africa (YRI)	Tahiti	0.013544	0.000965	14.04	85359
Philippine Aeta	Philippine Agta	Tahiti	0.05669	0.001183	47.91	83683
Philippine Aeta	Philippine Batak	Tahiti	0.042718	0.000907	47.089	86018
Philippine Aeta	PNG	Tahiti	0.031403	0.001206	26.036	84844
Philippine Aeta	PNG Baining	Tahiti	0.029994	0.001205	24.881	84070
Philippine Aeta	South Asia (STU)	Tahiti	0.032461	0.000928	34.992	86826
Philippine Aeta	Sulawesi	Tahiti	0.034901	0.000793	44.003	86490
Philippine Aeta	Sumba	Tahiti	0.034838	0.000789	44.134	86116
Philippine Aeta	Sumatra	Tahiti	0.035792	0.000766	46.727	86602
Philippine Aeta	Taiwan	Tahiti	0.03573	0.000813	43.953	85413
Philippine Aeta	Timor	Tahiti	0.033696	0.000837	40.268	85876
Philippine Aeta	Vanuatu	Tahiti	0.027338	0.000982	27.839	84851
Philippine Aeta	Africa (YRI)	Tahiti	0.034396	0.001158	29.697	86202
Philippine Agta	Philippine Batak	Tahiti	0.043164	0.000983	43.898	83675
Philippine Agta	PNG	Tahiti	0.033229	0.001403	23.688	83098
Philippine Agta	PNG Baining	Tahiti	0.032043	0.00141	22.721	82699
Philippine Agta	South Asia (STU)	Tahiti	0.032924	0.001066	30.873	83969
Philippine Agta	Sulawesi	Tahiti	0.034586	0.000867	39.899	83839
Philippine Agta	Sumba	Tahiti	0.034939	0.000903	38.692	83671
Philippine Agta	Sumatra	Tahiti	0.035489	0.000865	41.018	83874
Philippine Agta	Taiwan	Tahiti	0.035045	0.000958	36.577	83352
Philippine Agta	Timor	Tahiti	0.034467	0.000949	36.318	83581
Philippine Agta	Vanuatu	Tahiti	0.028823	0.001143	25.209	83119
Philippine Agta	Africa (YRI)	Tahiti	0.034956	0.001368	25.55	83669
Philippine Batak	PNG	Tahiti	0.024016	0.001104	21.747	85025
Philippine Batak	PNG Baining	Tahiti	0.0223	0.001116	19.979	84173
Philippine Batak	South Asia (STU)	Tahiti	0.02724	0.00084	32.425	87161
Philippine Batak	Sulawesi	Tahiti	0.03617	0.000757	47.792	86847
Philippine Batak	Sumba	Tahiti	0.035298	0.000759	46.515	86424
Philippine Batak	Sumatra	Tahiti	0.037736	0.000745	50.686	86951
Philippine Batak	Taiwan	Tahiti	0.039498	0.000785	50.311	85618
Philippine Batak	Timor	Tahiti	0.032732	0.000783	41.78	86106
Philippine Batak	Vanuatu	Tahiti	0.021769	0.000906	24.032	85033
Philippine Batak	Africa (YRI)	Tahiti	0.027158	0.000994	27.325	86544
PNG	PNG Baining	Tahiti	0.117714	0.002027	58.082	84392
PNG	South Asia (STU)	Tahiti	0.031278	0.001209	25.872	85833
PNG	Sulawesi	Tahiti	0.030301	0.001066	28.412	85617
PNG	Sumba	Tahiti	0.040952	0.00116	35.308	85389
PNG	Sumatra	Tahiti	0.013263	0.000947	14.007	85552
PNG	Taiwan	Tahiti	0.005076	0.000944	5.377	84373
PNG	Timor	Tahiti	0.065508	0.001314	49.858	85320
PNG	Vanuatu	Tahiti	0.094241	0.001667	56.534	84915
PNG	Africa (YRI)	Tahiti	0.036211	0.001466	24.693	85376
PNG Baining	South Asia (STU)	Tahiti	0.0296	0.001213	24.403	84808
PNG Baining	Sulawesi	Tahiti	0.026132	0.001042	25.087	84670
PNG Baining	Sumba	Tahiti	0.034834	0.001147	30.374	84542
PNG Baining	Sumatra	Tahiti	0.012347	0.00095	12.995	84612
PNG Baining	Taiwan	Tahiti	0.004316	0.000973	4.436	83719
PNG Baining	Timor	Tahiti	0.054631	0.001306	41.82	84471
PNG Baining	Vanuatu	Tahiti	0.096257	0.00166	58	84354
PNG Baining	Africa (YRI)	Tahiti	0.034168	0.001499	22.789	84461
South Asia (STU)	Sulawesi	Tahiti	0.023497	0.000753	31.222	88246
South Asia (STU)	Sumba	Tahiti	0.023709	0.00079	30.013	87519
South Asia (STU)	Sumatra	Tahiti	0.028291	0.000785	36.06	88969
South Asia (STU)	Taiwan	Tahiti	0.017962	0.000756	23.745	86245
South Asia (STU)	Timor	Tahiti	0.024648	0.000826	29.845	87095
South Asia (STU)	Vanuatu	Tahiti	0.024292	0.001006	24.138	85893
South Asia (STU)	Africa (YRI)	Tahiti	0.059505	0.001209	49.21	89350
Sulawesi	Sumba	Tahiti	0.036599	0.000733	49.919	87233
Sulawesi	Sumatra	Tahiti	0.036547	0.000705	51.868	87871
Sulawesi	Taiwan	Tahiti	0.037708	0.000729	51.761	86159
Sulawesi	Timor	Tahiti	0.034885	0.000757	46.062	86848
Sulawesi	Vanuatu	Tahiti	0.024792	0.000865	28.668	85594
Sulawesi	Africa (YRI)	Tahiti	0.021758	0.000858	25.359	87477
Sumba	Sumatra	Tahiti	0.035108	0.000716	49.017	87280
Sumba	Taiwan	Tahiti	0.035451	0.000744	47.667	85852
Sumba	Timor	Tahiti	0.039699	0.000795	49.937	86560
Sumba	Vanuatu	Tahiti	0.031445	0.000929	33.841	85386
Sumba	Africa (YRI)	Tahiti	0.023151	0.000934	24.789	86831
Sumatra	Taiwan	Tahiti	0.041449	0.00076	54.539	86219
Sumatra	Timor	Tahiti	0.029312	0.000721	40.682	86861
Sumatra	Vanuatu	Tahiti	0.013812	0.000772	17.892	85558
Sumatra	Africa (YRI)	Tahiti	0.0249	0.000889	28.021	88073
Taiwan	Timor	Tahiti	0.028517	0.000734	38.841	85549
Taiwan	Vanuatu	Tahiti	0.00865	0.000775	11.158	84476
Taiwan	Africa (YRI)	Tahiti	0.014939	0.000894	16.716	85631
Timor	Vanuatu	Tahiti	0.046435	0.001063	43.698	85250
Timor	Africa (YRI)	Tahiti	0.025176	0.000961	26.206	86462
Vanuatu	Africa (YRI)	Tahiti	0.027438	0.001177	23.318	85386
Australia	Bornean Dusun	L. Society Islands	0.027647	0.001041	26.549	84101
Australia	Bornean Lebbo	L. Society Islands	0.032918	0.001128	29.172	83880
Australia	Bornean Murut	L. Society Islands	0.026552	0.001065	24.925	83936
Australia	Myanmar	L. Society Islands	0.042789	0.001094	39.115	84611
Australia	Chinese Dai (CDX)	L. Society Islands	0.030733	0.001054	29.166	84222
Australia	Europe (CEU)	L. Society Islands	0.065954	0.001526	43.215	84731
Australia	Chinese Han (CHB)	L. Society Islands	0.032426	0.00109	29.748	84226
Australia	Chinese Han South (CHS)	L. Society Islands	0.030538	0.00106	28.798	84183
Australia	Japan (JPT)	L. Society Islands	0.034324	0.001101	31.178	84178
Australia	Java	L. Society Islands	0.035311	0.001084	32.58	84266
Australia	Veitnam (KHV)	L. Society Islands	0.031465	0.001069	29.427	84254
Australia	Malaysia	L. Society Islands	0.037354	0.001046	35.706	84452
Australia	Nrth. Melanesia (Bougainville)	L. Society Islands	0.105449	0.001867	56.475	83833
Australia	America (PEL)	L. Society Islands	0.051422	0.001366	37.653	84560
Australia	Philippines	L. Society Islands	0.031542	0.000994	31.729	84485
Australia	Philippine Kankanaey	L. Society Islands	0.020224	0.00111	18.217	83753
Australia	Philippine Aeta	L. Society Islands	0.053838	0.001343	40.082	84108
Australia	Philippine Agta	L. Society Islands	0.057322	0.001619	35.414	83445
Australia	Philippine Batak	L. Society Islands	0.044222	0.001164	37.986	84171
Australia	PNG	L. Society Islands	0.130103	0.002105	61.8	84280
Australia	PNG Baining	L. Society Islands	0.120978	0.002073	58.367	83892
Australia	South Asia (STU)	L. Society Islands	0.066418	0.00135	49.211	84672
Australia	Sulawesi	L. Society Islands	0.044506	0.001049	42.446	84440
Australia	Sumba	L. Society Islands	0.051958	0.001146	45.324	84294
Australia	Sumatra	L. Society Islands	0.034029	0.001053	32.306	84453
Australia	Taiwan	L. Society Islands	0.022802	0.001059	21.535	83795
Australia	Timor	L. Society Islands	0.070406	0.001315	53.53	84240
Australia	Vanuatu	L. Society Islands	0.098541	0.001723	57.186	84100
Australia	Africa (YRI)	L. Society Islands	0.07275	0.001677	43.377	84526
Bornean Dusun	Bornean Lebbo	L. Society Islands	0.057453	0.00087	66.043	85207
Bornean Dusun	Bornean Murut	L. Society Islands	0.059467	0.00086	69.117	85504
Bornean Dusun	Myanmar	L. Society Islands	0.054042	0.000814	66.392	86514
Bornean Dusun	Chinese Dai (CDX)	L. Society Islands	0.057396	0.000818	70.188	85953
Bornean Dusun	Europe (CEU)	L. Society Islands	0.041459	0.000944	43.914	86591
Bornean Dusun	Chinese Han (CHB)	L. Society Islands	0.055454	0.000839	66.09	85939
Bornean Dusun	Chinese Han South (CHS)	L. Society Islands	0.056003	0.000824	67.943	85919
Bornean Dusun	Japan (JPT)	L. Society Islands	0.054256	0.000866	62.642	85833
Bornean Dusun	Java	L. Society Islands	0.058099	0.000816	71.181	86011
Bornean Dusun	Veitnam (KHV)	L. Society Islands	0.057121	0.000833	68.571	86044
Bornean Dusun	Malaysia	L. Society Islands	0.0561	0.000807	69.534	86284
Bornean Dusun	Nrth. Melanesia (Bougainville)	L. Society Islands	0.023565	0.00094	25.08	84163
Bornean Dusun	America (PEL)	L. Society Islands	0.048121	0.000926	51.955	86320
Bornean Dusun	Philippines	L. Society Islands	0.054227	0.000793	68.347	86293
Bornean Dusun	Philippine Kankanaey	L. Society Islands	0.055857	0.000884	63.214	85016
Bornean Dusun	Philippine Aeta	L. Society Islands	0.049101	0.000833	58.973	85413
Bornean Dusun	Philippine Agta	L. Society Islands	0.049253	0.00098	50.253	84028
Bornean Dusun	Philippine Batak	L. Society Islands	0.051582	0.000831	62.107	85609
Bornean Dusun	PNG	L. Society Islands	0.020875	0.001052	19.839	84761
Bornean Dusun	PNG Baining	L. Society Islands	0.019279	0.001068	18.047	84242
Bornean Dusun	South Asia (STU)	L. Society Islands	0.045082	0.000848	53.16	86525
Bornean Dusun	Sulawesi	L. Society Islands	0.049784	0.000754	66.052	86067
Bornean Dusun	Sumba	L. Society Islands	0.047423	0.000779	60.862	85741
Bornean Dusun	Sumatra	L. Society Islands	0.054844	0.000816	67.216	86273
Bornean Dusun	Taiwan	L. Society Islands	0.056558	0.000843	67.056	85202
Bornean Dusun	Timor	L. Society Islands	0.040233	0.000774	51.971	85477
Bornean Dusun	Vanuatu	L. Society Islands	0.02176	0.000862	25.249	84694
Bornean Dusun	Africa (YRI)	L. Society Islands	0.042567	0.001008	42.231	86155
Bornean Lebbo	Bornean Murut	L. Society Islands	0.057248	0.000911	62.815	85066
Bornean Lebbo	Myanmar	L. Society Islands	0.054255	0.000861	62.985	85852
Bornean Lebbo	Chinese Dai (CDX)	L. Society Islands	0.0566	0.000886	63.915	85443
Bornean Lebbo	Europe (CEU)	L. Society Islands	0.043741	0.001011	43.282	85880
Bornean Lebbo	Chinese Han (CHB)	L. Society Islands	0.054315	0.000886	61.281	85419
Bornean Lebbo	Chinese Han South (CHS)	L. Society Islands	0.054581	0.000859	63.572	85379
Bornean Lebbo	Japan (JPT)	L. Society Islands	0.053433	0.000891	59.968	85335
Bornean Lebbo	Java	L. Society Islands	0.059606	0.00088	67.733	85498
Bornean Lebbo	Veitnam (KHV)	L. Society Islands	0.056509	0.000869	64.995	85528
Bornean Lebbo	Malaysia	L. Society Islands	0.056985	0.000844	67.52	85676
Bornean Lebbo	Nrth. Melanesia (Bougainville)	L. Society Islands	0.028196	0.001036	27.212	83985
Bornean Lebbo	America (PEL)	L. Society Islands	0.04855	0.001016	47.79	85677
Bornean Lebbo	Philippines	L. Society Islands	0.053474	0.00084	63.688	85688
Bornean Lebbo	Philippine Kankanaey	L. Society Islands	0.0537	0.000947	56.69	84674
Bornean Lebbo	Philippine Aeta	L. Society Islands	0.049817	0.000887	56.176	84963
Bornean Lebbo	Philippine Agta	L. Society Islands	0.050273	0.001044	48.166	83851
Bornean Lebbo	Philippine Batak	L. Society Islands	0.051823	0.000871	59.469	85168
Bornean Lebbo	PNG	L. Society Islands	0.027911	0.001163	24.002	84475
Bornean Lebbo	PNG Baining	L. Society Islands	0.025908	0.001175	22.049	84030
Bornean Lebbo	South Asia (STU)	L. Society Islands	0.047246	0.000908	52.044	85821
Bornean Lebbo	Sulawesi	L. Society Islands	0.051072	0.000803	63.567	85603
Bornean Lebbo	Sumba	L. Society Islands	0.049219	0.000836	58.882	85268
Bornean Lebbo	Sumatra	L. Society Islands	0.055206	0.000865	63.85	85686
Bornean Lebbo	Taiwan	L. Society Islands	0.054803	0.000903	60.69	84813
Bornean Lebbo	Timor	L. Society Islands	0.042836	0.000816	52.5	85080
Bornean Lebbo	Vanuatu	L. Society Islands	0.02658	0.000955	27.836	84434
Bornean Lebbo	Africa (YRI)	L. Society Islands	0.045217	0.001088	41.573	85553
Bornean Murut	Myanmar	L. Society Islands	0.053649	0.000819	65.504	86137
Bornean Murut	Chinese Dai (CDX)	L. Society Islands	0.05749	0.000843	68.177	85749
Bornean Murut	Europe (CEU)	L. Society Islands	0.040335	0.000944	42.733	86163
Bornean Murut	Chinese Han (CHB)	L. Society Islands	0.055037	0.000852	64.616	85673
Bornean Murut	Chinese Han South (CHS)	L. Society Islands	0.055596	0.000828	67.146	85678
Bornean Murut	Japan (JPT)	L. Society Islands	0.054066	0.000862	62.708	85615
Bornean Murut	Java	L. Society Islands	0.058257	0.000836	69.673	85759
Bornean Murut	Veitnam (KHV)	L. Society Islands	0.057104	0.000849	67.261	85787
Bornean Murut	Malaysia	L. Society Islands	0.056148	0.000825	68.042	85961
Bornean Murut	Nrth. Melanesia (Bougainville)	L. Society Islands	0.021995	0.000957	22.981	84025
Bornean Murut	America (PEL)	L. Society Islands	0.047833	0.000923	51.843	85956
Bornean Murut	Philippines	L. Society Islands	0.053916	0.00081	66.548	85983
Bornean Murut	Philippine Kankanaey	L. Society Islands	0.056288	0.000926	60.765	84922
Bornean Murut	Philippine Aeta	L. Society Islands	0.048291	0.000855	56.495	85177
Bornean Murut	Philippine Agta	L. Society Islands	0.049023	0.001017	48.215	83959
Bornean Murut	Philippine Batak	L. Society Islands	0.051092	0.000835	61.176	85366
Bornean Murut	PNG	L. Society Islands	0.019151	0.001087	17.62	84560
Bornean Murut	PNG Baining	L. Society Islands	0.017825	0.00108	16.499	84070
Bornean Murut	South Asia (STU)	L. Society Islands	0.044	0.000848	51.86	86101
Bornean Murut	Sulawesi	L. Society Islands	0.04954	0.000766	64.688	85832
Bornean Murut	Sumba	L. Society Islands	0.047048	0.000809	58.128	85521
Bornean Murut	Sumatra	L. Society Islands	0.054903	0.000835	65.789	85968
Bornean Murut	Taiwan	L. Society Islands	0.057055	0.000865	65.953	85067
Bornean Murut	Timor	L. Society Islands	0.039769	0.000791	50.298	85282
Bornean Murut	Vanuatu	L. Society Islands	0.020413	0.000872	23.405	84500
Bornean Murut	Africa (YRI)	L. Society Islands	0.041559	0.00103	40.344	85780
Myanmar	Chinese Dai (CDX)	L. Society Islands	0.060941	0.000841	72.447	87082
Myanmar	Europe (CEU)	L. Society Islands	0.06427	0.001053	61.02	89923
Myanmar	Chinese Han (CHB)	L. Society Islands	0.064165	0.000864	74.238	87221
Myanmar	Chinese Han South (CHS)	L. Society Islands	0.061948	0.000846	73.24	86997
Myanmar	Japan (JPT)	L. Society Islands	0.063116	0.00088	71.763	86972
Myanmar	Java	L. Society Islands	0.059853	0.000847	70.67	87303
Myanmar	Veitnam (KHV)	L. Society Islands	0.061005	0.000849	71.893	87342
Myanmar	Malaysia	L. Society Islands	0.058342	0.000827	70.568	88131
Myanmar	Nrth. Melanesia (Bougainville)	L. Society Islands	0.034393	0.001015	33.878	84661
Myanmar	America (PEL)	L. Society Islands	0.064604	0.000986	65.499	89156
Myanmar	Philippines	L. Society Islands	0.051483	0.000788	65.313	88008
Myanmar	Philippine Kankanaey	L. Society Islands	0.048542	0.000844	57.543	85458
Myanmar	Philippine Aeta	L. Society Islands	0.053244	0.000904	58.916	86312
Myanmar	Philippine Agta	L. Society Islands	0.053735	0.000994	54.084	84430
Myanmar	Philippine Batak	L. Society Islands	0.052229	0.000831	62.848	86566
Myanmar	PNG	L. Society Islands	0.03585	0.001102	32.529	85596
Myanmar	PNG Baining	L. Society Islands	0.033457	0.001126	29.705	84810
Myanmar	South Asia (STU)	L. Society Islands	0.066349	0.000952	69.686	89603
Myanmar	Sulawesi	L. Society Islands	0.049957	0.000763	65.447	87447
Myanmar	Sumba	L. Society Islands	0.04855	0.000792	61.279	86787
Myanmar	Sumatra	L. Society Islands	0.05526	0.000817	67.609	88225
Myanmar	Taiwan	L. Society Islands	0.051502	0.000809	63.643	85687
Myanmar	Timor	L. Society Islands	0.043946	0.000794	55.373	86411
Myanmar	Vanuatu	L. Society Islands	0.032448	0.000931	34.864	85526
Myanmar	Africa (YRI)	L. Society Islands	0.062426	0.00108	57.818	88788
Chinese Dai (CDX)	Europe (CEU)	L. Society Islands	0.045614	0.000959	47.556	87126
Chinese Dai (CDX)	Chinese Han (CHB)	L. Society Islands	0.063445	0.000863	73.507	86463
Chinese Dai (CDX)	Chinese Han South (CHS)	L. Society Islands	0.063729	0.000855	74.548	86433
Chinese Dai (CDX)	Japan (JPT)	L. Society Islands	0.061755	0.000871	70.865	86355
Chinese Dai (CDX)	Java	L. Society Islands	0.060312	0.000827	72.941	86392
Chinese Dai (CDX)	Veitnam (KHV)	L. Society Islands	0.064275	0.000862	74.548	86576
Chinese Dai (CDX)	Malaysia	L. Society Islands	0.058003	0.000821	70.658	86736
Chinese Dai (CDX)	Nrth. Melanesia (Bougainville)	L. Society Islands	0.025496	0.000989	25.79	84288
Chinese Dai (CDX)	America (PEL)	L. Society Islands	0.054036	0.000929	58.149	86818
Chinese Dai (CDX)	Philippines	L. Society Islands	0.053483	0.000787	67.988	86739
Chinese Dai (CDX)	Philippine Kankanaey	L. Society Islands	0.053802	0.000886	60.698	85206
Chinese Dai (CDX)	Philippine Aeta	L. Society Islands	0.049675	0.000853	58.206	85648
Chinese Dai (CDX)	Philippine Agta	L. Society Islands	0.049823	0.000986	50.534	84158
Chinese Dai (CDX)	Philippine Batak	L. Society Islands	0.051093	0.000824	62.017	85876
Chinese Dai (CDX)	PNG	L. Society Islands	0.023532	0.001058	22.238	84990
Chinese Dai (CDX)	PNG Baining	L. Society Islands	0.022005	0.001092	20.144	84385
Chinese Dai (CDX)	South Asia (STU)	L. Society Islands	0.048798	0.000862	56.602	87045
Chinese Dai (CDX)	Sulawesi	L. Society Islands	0.049879	0.000765	65.237	86470
Chinese Dai (CDX)	Sumba	L. Society Islands	0.04768	0.000779	61.209	86059
Chinese Dai (CDX)	Sumatra	L. Society Islands	0.055359	0.000814	68.033	86745
Chinese Dai (CDX)	Taiwan	L. Society Islands	0.056779	0.000832	68.228	85398
Chinese Dai (CDX)	Timor	L. Society Islands	0.040559	0.000769	52.723	85753
Chinese Dai (CDX)	Vanuatu	L. Society Islands	0.023364	0.000883	26.465	84899
Chinese Dai (CDX)	Africa (YRI)	L. Society Islands	0.046373	0.001006	46.075	86635
Europe (CEU)	Chinese Han (CHB)	L. Society Islands	0.049711	0.000979	50.777	87413
Europe (CEU)	Chinese Han South (CHS)	L. Society Islands	0.046137	0.00097	47.586	87053
Europe (CEU)	Japan (JPT)	L. Society Islands	0.050399	0.001024	49.21	87016
Europe (CEU)	Java	L. Society Islands	0.050026	0.000999	50.067	87530
Europe (CEU)	Veitnam (KHV)	L. Society Islands	0.047105	0.000966	48.774	87478
Europe (CEU)	Malaysia	L. Society Islands	0.052793	0.000975	54.135	88589
Europe (CEU)	Nrth. Melanesia (Bougainville)	L. Society Islands	0.050766	0.001378	36.853	84718
Europe (CEU)	America (PEL)	L. Society Islands	0.099568	0.001453	68.513	90778
Europe (CEU)	Philippines	L. Society Islands	0.043423	0.000914	47.509	88443
Europe (CEU)	Philippine Kankanaey	L. Society Islands	0.034997	0.000958	36.516	85459
Europe (CEU)	Philippine Aeta	L. Society Islands	0.056835	0.001178	48.227	86442
Europe (CEU)	Philippine Agta	L. Society Islands	0.057901	0.00136	42.569	84467
Europe (CEU)	Philippine Batak	L. Society Islands	0.049754	0.001001	49.723	86705
Europe (CEU)	PNG	L. Society Islands	0.057307	0.001515	37.829	85747
Europe (CEU)	PNG Baining	L. Society Islands	0.054951	0.001563	35.153	84906
Europe (CEU)	South Asia (STU)	L. Society Islands	0.112933	0.001465	77.078	91119
Europe (CEU)	Sulawesi	L. Society Islands	0.045053	0.000915	49.228	87728
Europe (CEU)	Sumba	L. Society Islands	0.045507	0.000959	47.458	86941
Europe (CEU)	Sumatra	L. Society Islands	0.051715	0.000959	53.929	88801
Europe (CEU)	Taiwan	L. Society Islands	0.037006	0.000943	39.252	85682
Europe (CEU)	Timor	L. Society Islands	0.047195	0.000986	47.864	86561
Europe (CEU)	Vanuatu	L. Society Islands	0.049129	0.001277	38.483	85737
Europe (CEU)	Africa (YRI)	L. Society Islands	0.11621	0.00173	67.189	90174
Chinese Han (CHB)	Chinese Han South (CHS)	L. Society Islands	0.067835	0.000884	76.742	86558
Chinese Han (CHB)	Japan (JPT)	L. Society Islands	0.069232	0.00091	76.048	86497
Chinese Han (CHB)	Java	L. Society Islands	0.056951	0.000836	68.16	86352
Chinese Han (CHB)	Veitnam (KHV)	L. Society Islands	0.063941	0.000868	73.677	86581
Chinese Han (CHB)	Malaysia	L. Society Islands	0.055824	0.000826	67.557	86789
Chinese Han (CHB)	Nrth. Melanesia (Bougainville)	L. Society Islands	0.026047	0.000986	26.403	84299
Chinese Han (CHB)	America (PEL)	L. Society Islands	0.059919	0.000984	60.89	87060
Chinese Han (CHB)	Philippines	L. Society Islands	0.052742	0.000802	65.77	86816
Chinese Han (CHB)	Philippine Kankanaey	L. Society Islands	0.052845	0.000891	59.336	85184
Chinese Han (CHB)	Philippine Aeta	L. Society Islands	0.049663	0.000894	55.564	85648
Chinese Han (CHB)	Philippine Agta	L. Society Islands	0.050027	0.001003	49.898	84151
Chinese Han (CHB)	Philippine Batak	L. Society Islands	0.050483	0.000841	60.048	85881
Chinese Han (CHB)	PNG	L. Society Islands	0.024978	0.001069	23.357	85005
Chinese Han (CHB)	PNG Baining	L. Society Islands	0.023009	0.001081	21.275	84401
Chinese Han (CHB)	South Asia (STU)	L. Society Islands	0.051762	0.0009	57.496	87278
Chinese Han (CHB)	Sulawesi	L. Society Islands	0.048711	0.000762	63.914	86502
Chinese Han (CHB)	Sumba	L. Society Islands	0.046275	0.000789	58.638	86051
Chinese Han (CHB)	Sumatra	L. Society Islands	0.053784	0.000812	66.202	86847
Chinese Han (CHB)	Taiwan	L. Society Islands	0.055843	0.000834	66.937	85421
Chinese Han (CHB)	Timor	L. Society Islands	0.040172	0.00079	50.859	85748
Chinese Han (CHB)	Vanuatu	L. Society Islands	0.024385	0.000897	27.192	84918
Chinese Han (CHB)	Africa (YRI)	L. Society Islands	0.048642	0.001064	45.71	86787
Chinese Han South (CHS)	Japan (JPT)	L. Society Islands	0.066111	0.000889	74.324	86430
Chinese Han South (CHS)	Java	L. Society Islands	0.057209	0.000836	68.468	86283
Chinese Han South (CHS)	Veitnam (KHV)	L. Society Islands	0.063725	0.000857	74.376	86527
Chinese Han South (CHS)	Malaysia	L. Society Islands	0.055975	0.000814	68.744	86663
Chinese Han South (CHS)	Nrth. Melanesia (Bougainville)	L. Society Islands	0.024898	0.000958	26.001	84257
Chinese Han South (CHS)	America (PEL)	L. Society Islands	0.056468	0.000962	58.72	86766
Chinese Han South (CHS)	Philippines	L. Society Islands	0.052975	0.000788	67.236	86694
Chinese Han South (CHS)	Philippine Kankanaey	L. Society Islands	0.053515	0.000872	61.363	85198
Chinese Han South (CHS)	Philippine Aeta	L. Society Islands	0.048771	0.000862	56.57	85603
Chinese Han South (CHS)	Philippine Agta	L. Society Islands	0.049248	0.000998	49.34	84136
Chinese Han South (CHS)	Philippine Batak	L. Society Islands	0.050302	0.000832	60.469	85816
Chinese Han South (CHS)	PNG	L. Society Islands	0.022986	0.00105	21.894	84945
Chinese Han South (CHS)	PNG Baining	L. Society Islands	0.021354	0.001074	19.887	84345
Chinese Han South (CHS)	South Asia (STU)	L. Society Islands	0.04869	0.000877	55.521	86950
Chinese Han South (CHS)	Sulawesi	L. Society Islands	0.04868	0.00076	64.065	86415
Chinese Han South (CHS)	Sumba	L. Society Islands	0.046309	0.000776	59.674	85980
Chinese Han South (CHS)	Sumatra	L. Society Islands	0.054033	0.000801	67.494	86648
Chinese Han South (CHS)	Taiwan	L. Society Islands	0.056441	0.00082	68.804	85401
Chinese Han South (CHS)	Timor	L. Society Islands	0.039842	0.000779	51.129	85685
Chinese Han South (CHS)	Vanuatu	L. Society Islands	0.023016	0.000884	26.042	84867
Chinese Han South (CHS)	Africa (YRI)	L. Society Islands	0.046049	0.001026	44.868	86563
Japan (JPT)	Java	L. Society Islands	0.055624	0.000844	65.89	86244
Japan (JPT)	Veitnam (KHV)	L. Society Islands	0.062236	0.000875	71.101	86472
Japan (JPT)	Malaysia	L. Society Islands	0.054883	0.000833	65.924	86601
Japan (JPT)	Nrth. Melanesia (Bougainville)	L. Society Islands	0.027506	0.001003	27.434	84248
Japan (JPT)	America (PEL)	L. Society Islands	0.061806	0.001017	60.8	86740
Japan (JPT)	Philippines	L. Society Islands	0.052038	0.000808	64.391	86632
Japan (JPT)	Philippine Kankanaey	L. Society Islands	0.051731	0.000902	57.339	85164
Japan (JPT)	Philippine Aeta	L. Society Islands	0.049602	0.000885	56.035	85595
Japan (JPT)	Philippine Agta	L. Society Islands	0.050087	0.001036	48.358	84109
Japan (JPT)	Philippine Batak	L. Society Islands	0.050347	0.000857	58.729	85768
Japan (JPT)	PNG	L. Society Islands	0.026724	0.001105	24.19	84936
Japan (JPT)	PNG Baining	L. Society Islands	0.024688	0.001115	22.144	84333
Japan (JPT)	South Asia (STU)	L. Society Islands	0.053029	0.000914	58.013	86933
Japan (JPT)	Sulawesi	L. Society Islands	0.048181	0.000783	61.515	86365
Japan (JPT)	Sumba	L. Society Islands	0.046089	0.0008	57.586	85944
Japan (JPT)	Sumatra	L. Society Islands	0.053112	0.00083	63.963	86610
Japan (JPT)	Taiwan	L. Society Islands	0.054503	0.000852	64.001	85360
Japan (JPT)	Timor	L. Society Islands	0.040618	0.000807	50.327	85667
Japan (JPT)	Vanuatu	L. Society Islands	0.025569	0.000915	27.934	84850
Japan (JPT)	Africa (YRI)	L. Society Islands	0.050026	0.001087	46.034	86510
Java	Veitnam (KHV)	L. Society Islands	0.060605	0.00084	72.177	86516
Java	Malaysia	L. Society Islands	0.061963	0.000842	73.58	86943
Java	Nrth. Melanesia (Bougainville)	L. Society Islands	0.029218	0.000995	29.358	84358
Java	America (PEL)	L. Society Islands	0.05336	0.00095	56.163	87122
Java	Philippines	L. Society Islands	0.0531	0.00078	68.119	86863
Java	Philippine Kankanaey	L. Society Islands	0.051561	0.000866	59.53	85149
Java	Philippine Aeta	L. Society Islands	0.050824	0.000893	56.908	85711
Java	Philippine Agta	L. Society Islands	0.051052	0.000952	53.643	84170
Java	Philippine Batak	L. Society Islands	0.052307	0.000821	63.724	85966
Java	PNG	L. Society Islands	0.028846	0.001124	25.656	85083
Java	PNG Baining	L. Society Islands	0.027077	0.001144	23.661	84460
Java	South Asia (STU)	L. Society Islands	0.053121	0.000908	58.481	87389
Java	Sulawesi	L. Society Islands	0.051879	0.000763	67.96	86593
Java	Sumba	L. Society Islands	0.050277	0.000799	62.945	86165
Java	Sumatra	L. Society Islands	0.058056	0.000833	69.696	86983
Java	Taiwan	L. Society Islands	0.053547	0.00082	65.29	85324
Java	Timor	L. Society Islands	0.043034	0.000804	53.538	85844
Java	Vanuatu	L. Society Islands	0.027385	0.000921	29.72	84994
Java	Africa (YRI)	L. Society Islands	0.05091	0.001085	46.911	86925
Veitnam (KHV)	Malaysia	L. Society Islands	0.058187	0.000825	70.531	86949
Veitnam (KHV)	Nrth. Melanesia (Bougainville)	L. Society Islands	0.025872	0.000985	26.26	84334
Veitnam (KHV)	America (PEL)	L. Society Islands	0.054969	0.000935	58.78	87102
Veitnam (KHV)	Philippines	L. Society Islands	0.053417	0.000793	67.389	86925
Veitnam (KHV)	Philippine Kankanaey	L. Society Islands	0.05353	0.000887	60.356	85233
Veitnam (KHV)	Philippine Aeta	L. Society Islands	0.04981	0.000872	57.137	85746
Veitnam (KHV)	Philippine Agta	L. Society Islands	0.049504	0.000992	49.883	84180
Veitnam (KHV)	Philippine Batak	L. Society Islands	0.051398	0.000826	62.234	85967
Veitnam (KHV)	PNG	L. Society Islands	0.024428	0.001072	22.793	85048
Veitnam (KHV)	PNG Baining	L. Society Islands	0.022595	0.001095	20.637	84444
Veitnam (KHV)	South Asia (STU)	L. Society Islands	0.050075	0.000877	57.078	87366
Veitnam (KHV)	Sulawesi	L. Society Islands	0.05008	0.000769	65.084	86621
Veitnam (KHV)	Sumba	L. Society Islands	0.047595	0.000786	60.552	86135
Veitnam (KHV)	Sumatra	L. Society Islands	0.055565	0.000821	67.639	86950
Veitnam (KHV)	Taiwan	L. Society Islands	0.056486	0.000841	67.129	85475
Veitnam (KHV)	Timor	L. Society Islands	0.040753	0.000786	51.818	85838
Veitnam (KHV)	Vanuatu	L. Society Islands	0.024089	0.000894	26.956	84973
Veitnam (KHV)	Africa (YRI)	L. Society Islands	0.047456	0.001042	45.547	86918
Malaysia	Nrth. Melanesia (Bougainville)	L. Society Islands	0.030747	0.000954	32.242	84501
Malaysia	America (PEL)	L. Society Islands	0.053909	0.000916	58.845	88016
Malaysia	Philippines	L. Society Islands	0.052289	0.000764	68.443	87467
Malaysia	Philippine Kankanaey	L. Society Islands	0.051164	0.00084	60.902	85330
Malaysia	Philippine Aeta	L. Society Islands	0.051027	0.000846	60.318	86018
Malaysia	Philippine Agta	L. Society Islands	0.051622	0.000955	54.036	84309
Malaysia	Philippine Batak	L. Society Islands	0.051672	0.00081	63.765	86293
Malaysia	PNG	L. Society Islands	0.031063	0.001066	29.14	85388
Malaysia	PNG Baining	L. Society Islands	0.028855	0.001084	26.625	84643
Malaysia	South Asia (STU)	L. Society Islands	0.055409	0.000891	62.2	88389
Malaysia	Sulawesi	L. Society Islands	0.051004	0.000748	68.144	87074
Malaysia	Sumba	L. Society Islands	0.04942	0.000779	63.409	86506
Malaysia	Sumatra	L. Society Islands	0.056567	0.000812	69.671	87582
Malaysia	Taiwan	L. Society Islands	0.052768	0.000809	65.251	85525
Malaysia	Timor	L. Society Islands	0.043315	0.000777	55.76	86140
Malaysia	Vanuatu	L. Society Islands	0.028845	0.000885	32.597	85279
Malaysia	Africa (YRI)	L. Society Islands	0.052818	0.001004	52.59	87811
Nrth. Melanesia (Bougainville)	America (PEL)	L. Society Islands	0.040525	0.001226	33.055	84599
Nrth. Melanesia (Bougainville)	Philippines	L. Society Islands	0.026498	0.000906	29.262	84562
Nrth. Melanesia (Bougainville)	Philippine Kankanaey	L. Society Islands	0.01713	0.000993	17.25	83836
Nrth. Melanesia (Bougainville)	Philippine Aeta	L. Society Islands	0.044054	0.001184	37.199	84180
Nrth. Melanesia (Bougainville)	Philippine Agta	L. Society Islands	0.046523	0.001487	31.283	83495
Nrth. Melanesia (Bougainville)	Philippine Batak	L. Society Islands	0.03647	0.001024	35.616	84256
Nrth. Melanesia (Bougainville)	PNG	L. Society Islands	0.111501	0.001962	56.831	84335
Nrth. Melanesia (Bougainville)	PNG Baining	L. Society Islands	0.114079	0.001956	58.309	84094
Nrth. Melanesia (Bougainville)	South Asia (STU)	L. Society Islands	0.051945	0.001235	42.059	84690
Nrth. Melanesia (Bougainville)	Sulawesi	L. Society Islands	0.037991	0.000975	38.965	84537
Nrth. Melanesia (Bougainville)	Sumba	L. Society Islands	0.044687	0.001037	43.098	84410
Nrth. Melanesia (Bougainville)	Sumatra	L. Society Islands	0.027982	0.000955	29.3	84504
Nrth. Melanesia (Bougainville)	Taiwan	L. Society Islands	0.019716	0.000959	20.557	83882
Nrth. Melanesia (Bougainville)	Timor	L. Society Islands	0.060664	0.00119	50.971	84345
Nrth. Melanesia (Bougainville)	Vanuatu	L. Society Islands	0.094764	0.001625	58.328	84323
Nrth. Melanesia (Bougainville)	Africa (YRI)	L. Society Islands	0.056686	0.001495	37.912	84528
America (PEL)	Philippines	L. Society Islands	0.048194	0.000884	54.536	87928
America (PEL)	Philippine Kankanaey	L. Society Islands	0.043753	0.000961	45.542	85303
America (PEL)	Philippine Aeta	L. Society Islands	0.053985	0.001086	49.709	86160
America (PEL)	Philippine Agta	L. Society Islands	0.055423	0.001237	44.818	84364
America (PEL)	Philippine Batak	L. Society Islands	0.050919	0.00098	51.94	86420
America (PEL)	PNG	L. Society Islands	0.043774	0.00135	32.423	85526
America (PEL)	PNG Baining	L. Society Islands	0.041455	0.001374	30.176	84745
America (PEL)	South Asia (STU)	L. Society Islands	0.083099	0.001231	67.531	89991
America (PEL)	Sulawesi	L. Society Islands	0.047047	0.000871	54.023	87311
America (PEL)	Sumba	L. Society Islands	0.046106	0.000904	51.015	86607
America (PEL)	Sumatra	L. Society Islands	0.05264	0.000913	57.632	88213
America (PEL)	Taiwan	L. Society Islands	0.046235	0.000946	48.898	85486
America (PEL)	Timor	L. Society Islands	0.044702	0.000926	48.251	86288
America (PEL)	Vanuatu	L. Society Islands	0.038584	0.001114	34.65	85520
America (PEL)	Africa (YRI)	L. Society Islands	0.085338	0.001448	58.925	89317
Philippines	Philippine Kankanaey	L. Society Islands	0.054383	0.000839	64.815	85427
Philippines	Philippine Aeta	L. Society Islands	0.052685	0.000823	64.019	86203
Philippines	Philippine Agta	L. Society Islands	0.052021	0.000935	55.617	84382
Philippines	Philippine Batak	L. Society Islands	0.054227	0.000813	66.732	86479
Philippines	PNG	L. Society Islands	0.025238	0.001009	25.025	85421
Philippines	PNG Baining	L. Society Islands	0.023364	0.001032	22.646	84680
Philippines	South Asia (STU)	L. Society Islands	0.046114	0.000824	55.979	88212
Philippines	Sulawesi	L. Society Islands	0.04822	0.000732	65.838	87097
Philippines	Sumba	L. Society Islands	0.046578	0.000753	61.855	86544
Philippines	Sumatra	L. Society Islands	0.05216	0.000783	66.637	87517
Philippines	Taiwan	L. Society Islands	0.054585	0.000807	67.679	85611
Philippines	Timor	L. Society Islands	0.041148	0.000755	54.516	86213
Philippines	Vanuatu	L. Society Islands	0.024795	0.000841	29.49	85309
Philippines	Africa (YRI)	L. Society Islands	0.044911	0.000972	46.226	87691
Philippine Kankanaey	Philippine Aeta	L. Society Islands	0.046746	0.000883	52.954	84837
Philippine Kankanaey	Philippine Agta	L. Society Islands	0.046799	0.001062	44.081	83777
Philippine Kankanaey	Philippine Batak	L. Society Islands	0.049651	0.000883	56.216	84958
Philippine Kankanaey	PNG	L. Society Islands	0.012656	0.001085	11.67	84265
Philippine Kankanaey	PNG Baining	L. Society Islands	0.011375	0.001137	10.005	83874
Philippine Kankanaey	South Asia (STU)	L. Society Islands	0.037956	0.000862	44.046	85402
Philippine Kankanaey	Sulawesi	L. Society Islands	0.047161	0.000797	59.136	85283
Philippine Kankanaey	Sumba	L. Society Islands	0.044373	0.000831	53.414	85052
Philippine Kankanaey	Sumatra	L. Society Islands	0.052312	0.000859	60.915	85339
Philippine Kankanaey	Taiwan	L. Society Islands	0.058735	0.000915	64.18	84791
Philippine Kankanaey	Timor	L. Society Islands	0.03699	0.000822	44.998	84875
Philippine Kankanaey	Vanuatu	L. Society Islands	0.015986	0.000916	17.459	84231
Philippine Kankanaey	Africa (YRI)	L. Society Islands	0.035449	0.001034	34.288	85167
Philippine Aeta	Philippine Agta	L. Society Islands	0.074537	0.001289	57.844	84189
Philippine Aeta	Philippine Batak	L. Society Islands	0.057447	0.00093	61.744	85539
Philippine Aeta	PNG	L. Society Islands	0.047497	0.001321	35.952	84802
Philippine Aeta	PNG Baining	L. Society Islands	0.045467	0.001335	34.058	84243
Philippine Aeta	South Asia (STU)	L. Society Islands	0.059308	0.001063	55.797	86362
Philippine Aeta	Sulawesi	L. Society Islands	0.048338	0.000814	59.402	85893
Philippine Aeta	Sumba	L. Society Islands	0.048341	0.000846	57.128	85555
Philippine Aeta	Sumatra	L. Society Islands	0.050444	0.000856	58.957	86062
Philippine Aeta	Taiwan	L. Society Islands	0.047537	0.00086	55.287	84937
Philippine Aeta	Timor	L. Society Islands	0.047553	0.000902	52.706	85377
Philippine Aeta	Vanuatu	L. Society Islands	0.041631	0.001098	37.906	84686
Philippine Aeta	Africa (YRI)	L. Society Islands	0.062395	0.001285	48.562	86052
Philippine Agta	Philippine Batak	L. Society Islands	0.058771	0.001072	54.841	84163
Philippine Agta	PNG	L. Society Islands	0.050314	0.001568	32.091	83799
Philippine Agta	PNG Baining	L. Society Islands	0.048525	0.001617	30.007	83534
Philippine Agta	South Asia (STU)	L. Society Islands	0.06065	0.00123	49.32	84445
Philippine Agta	Sulawesi	L. Society Islands	0.04884	0.000916	53.347	84258
Philippine Agta	Sumba	L. Society Islands	0.049293	0.000969	50.868	84116
Philippine Agta	Sumatra	L. Society Islands	0.050959	0.000969	52.608	84327
Philippine Agta	Taiwan	L. Society Islands	0.047638	0.001014	46.969	83816
Philippine Agta	Timor	L. Society Islands	0.049229	0.001053	46.731	84024
Philippine Agta	Vanuatu	L. Society Islands	0.044081	0.001298	33.95	83739
Philippine Agta	Africa (YRI)	L. Society Islands	0.063842	0.001567	40.746	84305
Philippine Batak	PNG	L. Society Islands	0.038369	0.00118	32.524	84914
Philippine Batak	PNG Baining	L. Society Islands	0.036007	0.001208	29.817	84313
Philippine Batak	South Asia (STU)	L. Society Islands	0.052523	0.00092	57.093	86603
Philippine Batak	Sulawesi	L. Society Islands	0.048573	0.000784	61.952	86120
Philippine Batak	Sumba	L. Society Islands	0.047701	0.00079	60.393	85773
Philippine Batak	Sumatra	L. Society Islands	0.05141	0.00081	63.475	86336
Philippine Batak	Taiwan	L. Society Islands	0.050475	0.000838	60.249	85056
Philippine Batak	Timor	L. Society Islands	0.045373	0.000842	53.909	85539
Philippine Batak	Vanuatu	L. Society Islands	0.034471	0.00096	35.9	84814
Philippine Batak	Africa (YRI)	L. Society Islands	0.053429	0.001099	48.602	86282
PNG	PNG Baining	L. Society Islands	0.141494	0.002209	64.06	84517
PNG	South Asia (STU)	L. Society Islands	0.059178	0.00139	42.58	85686
PNG	Sulawesi	L. Society Islands	0.044514	0.001142	38.974	85379
PNG	Sumba	L. Society Islands	0.056104	0.001225	45.798	85160
PNG	Sumatra	L. Society Islands	0.027229	0.00106	25.694	85372
PNG	Taiwan	L. Society Islands	0.015532	0.001034	15.02	84315
PNG	Timor	L. Society Islands	0.083111	0.001444	57.548	85147
PNG	Vanuatu	L. Society Islands	0.115144	0.00184	62.567	84872
PNG	Africa (YRI)	L. Society Islands	0.065509	0.001649	39.732	85462
PNG Baining	South Asia (STU)	L. Society Islands	0.056857	0.001424	39.926	84849
PNG Baining	Sulawesi	L. Society Islands	0.039499	0.001129	34.993	84658
PNG Baining	Sumba	L. Society Islands	0.048981	0.001227	39.935	84549
PNG Baining	Sumatra	L. Society Islands	0.025732	0.00108	23.816	84633
PNG Baining	Taiwan	L. Society Islands	0.014204	0.001083	13.114	83935
PNG Baining	Timor	L. Society Islands	0.070842	0.001422	49.816	84492
PNG Baining	Vanuatu	L. Society Islands	0.116818	0.00185	63.154	84455
PNG Baining	Africa (YRI)	L. Society Islands	0.062793	0.001695	37.051	84686
South Asia (STU)	Sulawesi	L. Society Islands	0.047821	0.000825	57.996	87578
South Asia (STU)	Sumba	L. Society Islands	0.048121	0.000877	54.89	86836
South Asia (STU)	Sumatra	L. Society Islands	0.054149	0.000872	62.132	88562
South Asia (STU)	Taiwan	L. Society Islands	0.040136	0.000836	47.998	85638
South Asia (STU)	Timor	L. Society Islands	0.049585	0.000914	54.256	86478
South Asia (STU)	Vanuatu	L. Society Islands	0.050154	0.001161	43.206	85620
South Asia (STU)	Africa (YRI)	L. Society Islands	0.10137	0.001498	67.677	89569
Sulawesi	Sumba	L. Society Islands	0.048454	0.000759	63.812	86365
Sulawesi	Sumatra	L. Society Islands	0.049469	0.000769	64.314	87079
Sulawesi	Taiwan	L. Society Islands	0.047885	0.000769	62.307	85459
Sulawesi	Timor	L. Society Islands	0.047048	0.000799	58.909	86105
Sulawesi	Vanuatu	L. Society Islands	0.037087	0.00093	39.863	85236
Sulawesi	Africa (YRI)	L. Society Islands	0.046935	0.000949	49.46	87134
Sumba	Sumatra	L. Society Islands	0.047984	0.000781	61.457	86507
Sumba	Taiwan	L. Society Islands	0.045514	0.000785	58.007	85200
Sumba	Timor	L. Society Islands	0.052326	0.000834	62.707	85849
Sumba	Vanuatu	L. Society Islands	0.044354	0.000999	44.39	85024
Sumba	Africa (YRI)	L. Society Islands	0.048513	0.001016	47.754	86453
Sumatra	Taiwan	L. Society Islands	0.053074	0.00082	64.692	85536
Sumatra	Timor	L. Society Islands	0.042164	0.000782	53.929	86178
Sumatra	Vanuatu	L. Society Islands	0.026353	0.000878	30.003	85272
Sumatra	Africa (YRI)	L. Society Islands	0.051476	0.001013	50.822	87957
Taiwan	Timor	L. Society Islands	0.038463	0.000788	48.787	85021
Taiwan	Vanuatu	L. Society Islands	0.01793	0.000872	20.551	84298
Taiwan	Africa (YRI)	L. Society Islands	0.037862	0.000988	38.323	85347
Timor	Vanuatu	L. Society Islands	0.061014	0.001189	51.309	84969
Timor	Africa (YRI)	L. Society Islands	0.05115	0.00105	48.724	86132
Vanuatu	Africa (YRI)	L. Society Islands	0.054552	0.001342	40.659	85366

## Sheet: Table S7B - f3
Supplementary Table S7. Results of standard and outgroup f3 tests.
Supplementary Table S7B. Standard f3 was estimated using the dataset of ca 300k SNPs and 570 samples (without data from Hudjashov, et al.) and the original population affiliation. The test was performed using all possible pairwise combinations of non-Polynesian source populations and Leeward Society Islands as a target.
Source1	Source2	Target	f_3	std.error	Z-score	N of SNPs in the test
Australia	Bornean Dusun	L. Society Islands	0.027331	0.000963	28.377	265654
Australia	Bornean Lebbo	L. Society Islands	0.032633	0.001022	31.924	265021
Australia	Bornean Murut	L. Society Islands	0.026402	0.000981	26.921	265224
Australia	Myanmar	L. Society Islands	0.042459	0.001005	42.234	267430
Australia	Chinese Dai (CDX)	L. Society Islands	0.030344	0.000981	30.947	265997
Australia	Europe (CEU)	L. Society Islands	0.066073	0.001437	45.983	267679
Australia	Chinese Han (CHB)	L. Society Islands	0.032239	0.001006	32.037	266126
Australia	Chinese Han South (CHS)	L. Society Islands	0.030097	0.000987	30.485	265946
Australia	Japan (JPT)	L. Society Islands	0.033774	0.001002	33.721	265927
Australia	Veitnam (KHV)	L. Society Islands	0.031166	0.000981	31.775	266221
Australia	Malaysia	L. Society Islands	0.037159	0.000962	38.639	266914
Australia	Nrth. Melanesia (Bougainville)	L. Society Islands	0.105493	0.001748	60.342	264963
Australia	America (PEL)	L. Society Islands	0.050883	0.00121	42.056	267256
Australia	Philippines	L. Society Islands	0.031408	0.000924	33.973	267024
Australia	Philippine Kankanaey	L. Society Islands	0.019689	0.001003	19.631	264443
Australia	Philippine Aeta	L. Society Islands	0.053487	0.001223	43.719	265788
Australia	Philippine Agta	L. Society Islands	0.057145	0.001464	39.041	263575
Australia	Philippine Batak	L. Society Islands	0.044085	0.001053	41.852	265903
Australia	PNG	L. Society Islands	0.130455	0.001973	66.112	266374
Australia	South Asia (STU)	L. Society Islands	0.066832	0.001268	52.704	267632
Australia	Sulawesi	L. Society Islands	0.043992	0.000974	45.152	266857
Australia	Africa (YRI)	L. Society Islands	0.072958	0.001536	47.489	267393
Bornean Dusun	Bornean Lebbo	L. Society Islands	0.057438	0.000834	68.861	269519
Bornean Dusun	Bornean Murut	L. Society Islands	0.059532	0.000806	73.82	270469
Bornean Dusun	Myanmar	L. Society Islands	0.05391	0.000761	70.812	273798
Bornean Dusun	Chinese Dai (CDX)	L. Society Islands	0.057399	0.000783	73.26	271904
Bornean Dusun	Europe (CEU)	L. Society Islands	0.041924	0.000851	49.264	273506
Bornean Dusun	Chinese Han (CHB)	L. Society Islands	0.0553	0.000786	70.384	271808
Bornean Dusun	Chinese Han South (CHS)	L. Society Islands	0.055799	0.000783	71.291	271757
Bornean Dusun	Japan (JPT)	L. Society Islands	0.054316	0.000793	68.497	271533
Bornean Dusun	Veitnam (KHV)	L. Society Islands	0.057068	0.000782	72.95	272223
Bornean Dusun	Malaysia	L. Society Islands	0.056031	0.000762	73.527	273050
Bornean Dusun	Nrth. Melanesia (Bougainville)	L. Society Islands	0.022899	0.000871	26.282	266003
Bornean Dusun	America (PEL)	L. Society Islands	0.048092	0.000833	57.757	272969
Bornean Dusun	Philippines	L. Society Islands	0.054115	0.000754	71.791	273162
Bornean Dusun	Philippine Kankanaey	L. Society Islands	0.055727	0.000818	68.102	268810
Bornean Dusun	Philippine Aeta	L. Society Islands	0.049139	0.000794	61.875	270080
Bornean Dusun	Philippine Agta	L. Society Islands	0.04925	0.0009	54.741	265460
Bornean Dusun	Philippine Batak	L. Society Islands	0.051383	0.000786	65.4	270732
Bornean Dusun	PNG	L. Society Islands	0.020408	0.000974	20.95	267926
Bornean Dusun	South Asia (STU)	L. Society Islands	0.04479	0.00078	57.39	273653
Bornean Dusun	Sulawesi	L. Society Islands	0.049677	0.00071	69.939	272425
Bornean Dusun	Africa (YRI)	L. Society Islands	0.042218	0.000901	46.869	272926
Bornean Lebbo	Bornean Murut	L. Society Islands	0.05774	0.00084	68.763	269000
Bornean Lebbo	Myanmar	L. Society Islands	0.054385	0.0008	68.024	271553
Bornean Lebbo	Chinese Dai (CDX)	L. Society Islands	0.056948	0.000839	67.916	270149
Bornean Lebbo	Europe (CEU)	L. Society Islands	0.044199	0.000905	48.829	271276
Bornean Lebbo	Chinese Han (CHB)	L. Society Islands	0.054118	0.000834	64.89	270060
Bornean Lebbo	Chinese Han South (CHS)	L. Society Islands	0.054573	0.000814	67.014	269959
Bornean Lebbo	Japan (JPT)	L. Society Islands	0.053343	0.000829	64.325	269814
Bornean Lebbo	Veitnam (KHV)	L. Society Islands	0.056546	0.00082	68.92	270413
Bornean Lebbo	Malaysia	L. Society Islands	0.056993	0.000794	71.815	271042
Bornean Lebbo	Nrth. Melanesia (Bougainville)	L. Society Islands	0.027528	0.00092	29.913	265438
Bornean Lebbo	America (PEL)	L. Society Islands	0.048601	0.000917	53.028	270897
Bornean Lebbo	Philippines	L. Society Islands	0.053426	0.00079	67.637	271124
Bornean Lebbo	Philippine Kankanaey	L. Society Islands	0.05372	0.000869	61.793	267681
Bornean Lebbo	Philippine Aeta	L. Society Islands	0.049679	0.000839	59.214	268688
Bornean Lebbo	Philippine Agta	L. Society Islands	0.049814	0.000934	53.343	264926
Bornean Lebbo	Philippine Batak	L. Society Islands	0.051921	0.000825	62.93	269282
Bornean Lebbo	PNG	L. Society Islands	0.027375	0.001067	25.651	267050
Bornean Lebbo	South Asia (STU)	L. Society Islands	0.04708	0.000824	57.152	271396
Bornean Lebbo	Sulawesi	L. Society Islands	0.051139	0.000753	67.877	270794
Bornean Lebbo	Africa (YRI)	L. Society Islands	0.045153	0.00095	47.515	270873
Bornean Murut	Myanmar	L. Society Islands	0.053617	0.000762	70.393	272637
Bornean Murut	Chinese Dai (CDX)	L. Society Islands	0.057772	0.000796	72.587	271199
Bornean Murut	Europe (CEU)	L. Society Islands	0.040944	0.000869	47.122	272246
Bornean Murut	Chinese Han (CHB)	L. Society Islands	0.055012	0.000797	69	271040
Bornean Murut	Chinese Han South (CHS)	L. Society Islands	0.055758	0.000781	71.386	271009
Bornean Murut	Japan (JPT)	L. Society Islands	0.054244	0.000794	68.348	270789
Bornean Murut	Veitnam (KHV)	L. Society Islands	0.057325	0.000789	72.686	271388
Bornean Murut	Malaysia	L. Society Islands	0.056184	0.000767	73.238	272093
Bornean Murut	Nrth. Melanesia (Bougainville)	L. Society Islands	0.021559	0.000884	24.392	265648
Bornean Murut	America (PEL)	L. Society Islands	0.047824	0.000845	56.576	271857
Bornean Murut	Philippines	L. Society Islands	0.054212	0.000759	71.459	272156
Bornean Murut	Philippine Kankanaey	L. Society Islands	0.056887	0.000845	67.357	268406
Bornean Murut	Philippine Aeta	L. Society Islands	0.048631	0.00079	61.587	269416
Bornean Murut	Philippine Agta	L. Society Islands	0.04904	0.000923	53.158	265211
Bornean Murut	Philippine Batak	L. Society Islands	0.051562	0.000794	64.957	269998
Bornean Murut	PNG	L. Society Islands	0.019088	0.001008	18.929	267366
Bornean Murut	South Asia (STU)	L. Society Islands	0.043842	0.000786	55.808	272389
Bornean Murut	Sulawesi	L. Society Islands	0.049945	0.00071	70.331	271615
Bornean Murut	Africa (YRI)	L. Society Islands	0.041372	0.000919	45.03	271775
Myanmar	Chinese Dai (CDX)	L. Society Islands	0.060782	0.000789	77.042	275592
Myanmar	Europe (CEU)	L. Society Islands	0.06461	0.000942	68.577	284216
Myanmar	Chinese Han (CHB)	L. Society Islands	0.0638	0.000799	79.835	276200
Myanmar	Chinese Han South (CHS)	L. Society Islands	0.061698	0.000789	78.162	275407
Myanmar	Japan (JPT)	L. Society Islands	0.062909	0.000803	78.316	275337
Myanmar	Veitnam (KHV)	L. Society Islands	0.060845	0.000773	78.687	276516
Myanmar	Malaysia	L. Society Islands	0.058296	0.000764	76.34	279309
Myanmar	Nrth. Melanesia (Bougainville)	L. Society Islands	0.033624	0.000929	36.209	267749
Myanmar	America (PEL)	L. Society Islands	0.064429	0.000885	72.762	282319
Myanmar	Philippines	L. Society Islands	0.051381	0.000729	70.456	278940
Myanmar	Philippine Kankanaey	L. Society Islands	0.048459	0.000768	63.07	270220
Myanmar	Philippine Aeta	L. Society Islands	0.053027	0.000822	64.523	273177
Myanmar	Philippine Agta	L. Society Islands	0.053624	0.000864	62.051	266777
Myanmar	Philippine Batak	L. Society Islands	0.051981	0.00077	67.469	273980
Myanmar	PNG	L. Society Islands	0.03521	0.00103	34.185	270779
Myanmar	South Asia (STU)	L. Society Islands	0.06614	0.000868	76.211	283821
Myanmar	Sulawesi	L. Society Islands	0.049715	0.000702	70.8	277151
Myanmar	Africa (YRI)	L. Society Islands	0.062154	0.000987	62.984	282255
Chinese Dai (CDX)	Europe (CEU)	L. Society Islands	0.045888	0.00087	52.748	275095
Chinese Dai (CDX)	Chinese Han (CHB)	L. Society Islands	0.063169	0.000809	78.078	273556
Chinese Dai (CDX)	Chinese Han South (CHS)	L. Society Islands	0.063611	0.000812	78.329	273424
Chinese Dai (CDX)	Japan (JPT)	L. Society Islands	0.061616	0.000808	76.245	273170
Chinese Dai (CDX)	Veitnam (KHV)	L. Society Islands	0.064221	0.000807	79.554	273868
Chinese Dai (CDX)	Malaysia	L. Society Islands	0.058027	0.000769	75.426	274457
Chinese Dai (CDX)	Nrth. Melanesia (Bougainville)	L. Society Islands	0.024566	0.00089	27.604	266426
Chinese Dai (CDX)	America (PEL)	L. Society Islands	0.054042	0.00085	63.57	274554
Chinese Dai (CDX)	Philippines	L. Society Islands	0.053475	0.000744	71.833	274529
Chinese Dai (CDX)	Philippine Kankanaey	L. Society Islands	0.054038	0.000819	66.012	269358
Chinese Dai (CDX)	Philippine Aeta	L. Society Islands	0.049566	0.000802	61.803	270886
Chinese Dai (CDX)	Philippine Agta	L. Society Islands	0.049971	0.000889	56.21	265857
Chinese Dai (CDX)	Philippine Batak	L. Society Islands	0.051094	0.000786	64.994	271576
Chinese Dai (CDX)	PNG	L. Society Islands	0.022988	0.000982	23.409	268538
Chinese Dai (CDX)	South Asia (STU)	L. Society Islands	0.048361	0.000796	60.759	275213
Chinese Dai (CDX)	Sulawesi	L. Society Islands	0.049873	0.000716	69.659	273649
Chinese Dai (CDX)	Africa (YRI)	L. Society Islands	0.046188	0.000907	50.916	274462
Europe (CEU)	Chinese Han (CHB)	L. Society Islands	0.04972	0.000867	57.378	275999
Europe (CEU)	Chinese Han South (CHS)	L. Society Islands	0.046047	0.000867	53.116	274881
Europe (CEU)	Japan (JPT)	L. Society Islands	0.05046	0.00091	55.462	274785
Europe (CEU)	Veitnam (KHV)	L. Society Islands	0.047331	0.000855	55.382	276305
Europe (CEU)	Malaysia	L. Society Islands	0.053389	0.000881	60.633	280057
Europe (CEU)	Nrth. Melanesia (Bougainville)	L. Society Islands	0.049878	0.001243	40.127	267774
Europe (CEU)	America (PEL)	L. Society Islands	0.100059	0.001329	75.305	286732
Europe (CEU)	Philippines	L. Society Islands	0.044039	0.00083	53.035	279651
Europe (CEU)	Philippine Kankanaey	L. Society Islands	0.034983	0.000856	40.885	269811
Europe (CEU)	Philippine Aeta	L. Society Islands	0.057468	0.001068	53.804	273168
Europe (CEU)	Philippine Agta	L. Society Islands	0.058979	0.001155	51.077	266750
Europe (CEU)	Philippine Batak	L. Society Islands	0.050609	0.000922	54.887	273991
Europe (CEU)	PNG	L. Society Islands	0.057351	0.00141	40.663	271025
Europe (CEU)	South Asia (STU)	L. Society Islands	0.114678	0.001346	85.197	288008
Europe (CEU)	Sulawesi	L. Society Islands	0.045235	0.000833	54.295	277363
Europe (CEU)	Africa (YRI)	L. Society Islands	0.115782	0.00158	73.28	286252
Chinese Han (CHB)	Chinese Han South (CHS)	L. Society Islands	0.067546	0.000825	81.866	273907
Chinese Han (CHB)	Japan (JPT)	L. Society Islands	0.068991	0.000834	82.695	273711
Chinese Han (CHB)	Veitnam (KHV)	L. Society Islands	0.063664	0.000803	79.307	273961
Chinese Han (CHB)	Malaysia	L. Society Islands	0.055576	0.000771	72.053	274710
Chinese Han (CHB)	Nrth. Melanesia (Bougainville)	L. Society Islands	0.025207	0.000902	27.943	266487
Chinese Han (CHB)	America (PEL)	L. Society Islands	0.059619	0.000885	67.362	275384
Chinese Han (CHB)	Philippines	L. Society Islands	0.052582	0.000741	70.992	274802
Chinese Han (CHB)	Philippine Kankanaey	L. Society Islands	0.052798	0.000815	64.817	269322
Chinese Han (CHB)	Philippine Aeta	L. Society Islands	0.0496	0.000818	60.644	270934
Chinese Han (CHB)	Philippine Agta	L. Society Islands	0.049793	0.000905	54.995	265793
Chinese Han (CHB)	Philippine Batak	L. Society Islands	0.050283	0.000793	63.389	271609
Chinese Han (CHB)	PNG	L. Society Islands	0.02452	0.001016	24.126	268691
Chinese Han (CHB)	South Asia (STU)	L. Society Islands	0.051043	0.000814	62.682	276025
Chinese Han (CHB)	Sulawesi	L. Society Islands	0.048475	0.000711	68.135	273746
Chinese Han (CHB)	Africa (YRI)	L. Society Islands	0.048357	0.00096	50.349	275091
Chinese Han South (CHS)	Japan (JPT)	L. Society Islands	0.066089	0.000827	79.907	273473
Chinese Han South (CHS)	Veitnam (KHV)	L. Society Islands	0.063551	0.000801	79.384	273778
Chinese Han South (CHS)	Malaysia	L. Society Islands	0.055841	0.000766	72.854	274228
Chinese Han South (CHS)	Nrth. Melanesia (Bougainville)	L. Society Islands	0.024062	0.000881	27.326	266358
Chinese Han South (CHS)	America (PEL)	L. Society Islands	0.056299	0.000866	64.986	274425
Chinese Han South (CHS)	Philippines	L. Society Islands	0.052897	0.000744	71.08	274404
Chinese Han South (CHS)	Philippine Kankanaey	L. Society Islands	0.053568	0.000811	66.092	269342
Chinese Han South (CHS)	Philippine Aeta	L. Society Islands	0.048655	0.0008	60.782	270789
Chinese Han South (CHS)	Philippine Agta	L. Society Islands	0.049094	0.000904	54.3	265790
Chinese Han South (CHS)	Philippine Batak	L. Society Islands	0.050078	0.000784	63.896	271412
Chinese Han South (CHS)	PNG	L. Society Islands	0.022513	0.000978	23.025	268488
Chinese Han South (CHS)	South Asia (STU)	L. Society Islands	0.048102	0.000798	60.272	275011
Chinese Han South (CHS)	Sulawesi	L. Society Islands	0.048571	0.000712	68.229	273438
Chinese Han South (CHS)	Africa (YRI)	L. Society Islands	0.045697	0.000935	48.849	274265
Japan (JPT)	Veitnam (KHV)	L. Society Islands	0.062174	0.000801	77.615	273561
Japan (JPT)	Malaysia	L. Society Islands	0.054869	0.000773	70.962	274072
Japan (JPT)	Nrth. Melanesia (Bougainville)	L. Society Islands	0.026415	0.000918	28.778	266339
Japan (JPT)	America (PEL)	L. Society Islands	0.061747	0.00092	67.09	274353
Japan (JPT)	Philippines	L. Society Islands	0.052132	0.000748	69.698	274214
Japan (JPT)	Philippine Kankanaey	L. Society Islands	0.051869	0.000823	63.034	269185
Japan (JPT)	Philippine Aeta	L. Society Islands	0.049693	0.000813	61.125	270684
Japan (JPT)	Philippine Agta	L. Society Islands	0.050026	0.000921	54.344	265729
Japan (JPT)	Philippine Batak	L. Society Islands	0.050324	0.000797	63.119	271294
Japan (JPT)	PNG	L. Society Islands	0.025943	0.001026	25.279	268413
Japan (JPT)	South Asia (STU)	L. Society Islands	0.052423	0.000836	62.696	274935
Japan (JPT)	Sulawesi	L. Society Islands	0.048079	0.000721	66.677	273309
Japan (JPT)	Africa (YRI)	L. Society Islands	0.049792	0.000972	51.212	274190
Veitnam (KHV)	Malaysia	L. Society Islands	0.058101	0.000766	75.878	275188
Veitnam (KHV)	Nrth. Melanesia (Bougainville)	L. Society Islands	0.025042	0.000884	28.316	266627
Veitnam (KHV)	America (PEL)	L. Society Islands	0.054925	0.000839	65.487	275578
Veitnam (KHV)	Philippines	L. Society Islands	0.053336	0.000737	72.363	275197
Veitnam (KHV)	Philippine Kankanaey	L. Society Islands	0.053682	0.000812	66.121	269460
Veitnam (KHV)	Philippine Aeta	L. Society Islands	0.049611	0.00079	62.775	271209
Veitnam (KHV)	Philippine Agta	L. Society Islands	0.049478	0.000887	55.8	265970
Veitnam (KHV)	Philippine Batak	L. Society Islands	0.051181	0.000781	65.538	271931
Veitnam (KHV)	PNG	L. Society Islands	0.023775	0.000987	24.08	268876
Veitnam (KHV)	South Asia (STU)	L. Society Islands	0.049693	0.000791	62.848	276366
Veitnam (KHV)	Sulawesi	L. Society Islands	0.04995	0.00071	70.319	274220
Veitnam (KHV)	Africa (YRI)	L. Society Islands	0.046992	0.000914	51.388	275485
Malaysia	Nrth. Melanesia (Bougainville)	L. Society Islands	0.030055	0.000885	33.977	267295
Malaysia	America (PEL)	L. Society Islands	0.054042	0.000835	64.757	278691
Malaysia	Philippines	L. Society Islands	0.052185	0.000722	72.305	277113
Malaysia	Philippine Kankanaey	L. Society Islands	0.050994	0.000775	65.835	269804
Malaysia	Philippine Aeta	L. Society Islands	0.050783	0.000792	64.125	272250
Malaysia	Philippine Agta	L. Society Islands	0.051473	0.00086	59.856	266422
Malaysia	Philippine Batak	L. Society Islands	0.051567	0.000761	67.751	273081
Malaysia	PNG	L. Society Islands	0.030774	0.001003	30.683	270061
Malaysia	South Asia (STU)	L. Society Islands	0.055367	0.000808	68.542	279959
Malaysia	Sulawesi	L. Society Islands	0.050833	0.000697	72.924	275839
Malaysia	Africa (YRI)	L. Society Islands	0.052853	0.000902	58.565	278785
Nrth. Melanesia (Bougainville)	America (PEL)	L. Society Islands	0.038989	0.001103	35.344	267521
Nrth. Melanesia (Bougainville)	Philippines	L. Society Islands	0.026016	0.000836	31.132	267489
Nrth. Melanesia (Bougainville)	Philippine Kankanaey	L. Society Islands	0.016446	0.000886	18.566	264832
Nrth. Melanesia (Bougainville)	Philippine Aeta	L. Society Islands	0.044168	0.001073	41.152	266207
Nrth. Melanesia (Bougainville)	Philippine Agta	L. Society Islands	0.046862	0.001345	34.833	263755
Nrth. Melanesia (Bougainville)	Philippine Batak	L. Society Islands	0.03634	0.000941	38.604	266367
Nrth. Melanesia (Bougainville)	PNG	L. Society Islands	0.112374	0.001851	60.709	266735
Nrth. Melanesia (Bougainville)	South Asia (STU)	L. Society Islands	0.051579	0.001146	44.995	267848
Nrth. Melanesia (Bougainville)	Sulawesi	L. Society Islands	0.037341	0.000897	41.629	267377
Nrth. Melanesia (Bougainville)	Africa (YRI)	L. Society Islands	0.056717	0.0014	40.499	267610
America (PEL)	Philippines	L. Society Islands	0.048284	0.000796	60.686	278469
America (PEL)	Philippine Kankanaey	L. Society Islands	0.0437	0.000847	51.617	269599
America (PEL)	Philippine Aeta	L. Society Islands	0.054038	0.000975	55.404	272603
America (PEL)	Philippine Agta	L. Society Islands	0.055183	0.001036	53.245	266549
America (PEL)	Philippine Batak	L. Society Islands	0.050958	0.000873	58.364	273396
America (PEL)	PNG	L. Society Islands	0.043261	0.001239	34.917	270505
America (PEL)	South Asia (STU)	L. Society Islands	0.082994	0.001122	73.987	284942
America (PEL)	Sulawesi	L. Society Islands	0.04696	0.000791	59.395	276451
America (PEL)	Africa (YRI)	L. Society Islands	0.085527	0.001261	67.804	285174
Philippines	Philippine Kankanaey	L. Society Islands	0.054357	0.000767	70.86	270153
Philippines	Philippine Aeta	L. Society Islands	0.052833	0.000764	69.173	273014
Philippines	Philippine Agta	L. Society Islands	0.0523	0.000853	61.332	266739
Philippines	Philippine Batak	L. Society Islands	0.054394	0.000765	71.058	273863
Philippines	PNG	L. Society Islands	0.024926	0.000942	26.469	270258
Philippines	South Asia (STU)	L. Society Islands	0.046051	0.000757	60.861	279473
Philippines	Sulawesi	L. Society Islands	0.048167	0.000685	70.269	275914
Philippines	Africa (YRI)	L. Society Islands	0.045023	0.000866	51.962	278704
Philippine Kankanaey	Philippine Aeta	L. Society Islands	0.046917	0.000794	59.076	268215
Philippine Kankanaey	Philippine Agta	L. Society Islands	0.046711	0.000955	48.926	264578
Philippine Kankanaey	Philippine Batak	L. Society Islands	0.049275	0.000812	60.716	268554
Philippine Kankanaey	PNG	L. Society Islands	0.012337	0.00099	12.456	266136
Philippine Kankanaey	South Asia (STU)	L. Society Islands	0.037389	0.000769	48.621	269944
Philippine Kankanaey	Sulawesi	L. Society Islands	0.04725	0.000726	65.04	269639
Philippine Kankanaey	Africa (YRI)	L. Society Islands	0.03501	0.000917	38.18	269483
Philippine Aeta	Philippine Agta	L. Society Islands	0.074631	0.001158	64.469	266063
Philippine Aeta	Philippine Batak	L. Society Islands	0.05792	0.000855	67.728	270787
Philippine Aeta	PNG	L. Society Islands	0.04748	0.001235	38.432	268184
Philippine Aeta	South Asia (STU)	L. Society Islands	0.059387	0.000968	61.38	273242
Philippine Aeta	Sulawesi	L. Society Islands	0.048198	0.000748	64.464	271864
Philippine Aeta	Africa (YRI)	L. Society Islands	0.062725	0.001127	55.677	272776
Philippine Agta	Philippine Batak	L. Society Islands	0.059284	0.00094	63.035	265980
Philippine Agta	PNG	L. Society Islands	0.050465	0.001444	34.945	264753
Philippine Agta	South Asia (STU)	L. Society Islands	0.061194	0.001048	58.389	266814
Philippine Agta	Sulawesi	L. Society Islands	0.048804	0.000824	59.201	266283
Philippine Agta	Africa (YRI)	L. Society Islands	0.065142	0.001331	48.943	266603
Philippine Batak	PNG	L. Society Islands	0.038548	0.001083	35.606	268503
Philippine Batak	South Asia (STU)	L. Society Islands	0.052867	0.000849	62.272	274057
Philippine Batak	Sulawesi	L. Society Islands	0.048489	0.000735	65.943	272568
Philippine Batak	Africa (YRI)	L. Society Islands	0.053691	0.000978	54.909	273528
PNG	South Asia (STU)	L. Society Islands	0.059364	0.001304	45.537	271048
PNG	Sulawesi	L. Society Islands	0.04432	0.001061	41.775	270134
PNG	Africa (YRI)	L. Society Islands	0.066419	0.001564	42.455	270774
South Asia (STU)	Sulawesi	L. Society Islands	0.047527	0.00076	62.545	277392
South Asia (STU)	Africa (YRI)	L. Society Islands	0.101552	0.001369	74.153	284915
Sulawesi	Africa (YRI)	L. Society Islands	0.047104	0.000869	54.192	276556

## Sheet: Table S7C - f3
Supplementary Table S7. Results of standard and outgroup f3 tests.
Supplementary Table S7C. Standard f3 was estimated using the dataset of ca 300k SNPs and 570 samples (without data from Hudjashov, et al.) and FS-based population grouping. The test was performed using all possible pairwise combinations of non-Polynesian source populations and Leeward Society Islands as a target.
Source1	Source2	Target	f_3	std.error	Z-score	N of SNPs in the test
Africa	Australia	L. Society Islands	0.072958	0.001536	47.489	267393
Africa	Bornean Dusun	L. Society Islands	0.042175	0.000907	46.521	272179
Africa	Bornean Lebbo	L. Society Islands	0.045153	0.00095	47.515	270873
Africa	Bornean Murut	L. Society Islands	0.041372	0.000919	45.03	271775
Africa	East Asia (Han Chinese)	L. Society Islands	0.047057	0.000934	50.409	277208
Africa	Europe	L. Society Islands	0.115782	0.00158	73.28	286252
Africa	Japan	L. Society Islands	0.04983	0.000974	51.174	274046
Africa	Malaysia	L. Society Islands	0.05296	0.000908	58.302	278416
Africa	Myanmar	L. Society Islands	0.061538	0.000985	62.487	281865
Africa	New Guinea	L. Society Islands	0.066419	0.001564	42.455	270774
Africa	Nrth. Melanesia (Bougainville)	L. Society Islands	0.056717	0.0014	40.499	267610
Africa	America	L. Society Islands	0.085527	0.001261	67.804	285174
Africa	Philippine Aeta	L. Society Islands	0.062507	0.001122	55.716	272911
Africa	Philippines 1	L. Society Islands	0.045719	0.000865	52.854	278965
Africa	Philippine Batak	L. Society Islands	0.054603	0.001	54.611	273214
Africa	Philippine Kankanaey	L. Society Islands	0.03501	0.000917	38.18	269483
Africa	South Asia	L. Society Islands	0.100848	0.001358	74.238	285071
Africa	Sulawesi (Sama-Bajaw)	L. Society Islands	0.047123	0.000873	53.997	276383
Africa	mainland SE Asia	L. Society Islands	0.046546	0.000891	52.232	278195
Australia	Bornean Dusun	L. Society Islands	0.027237	0.000958	28.432	265409
Australia	Bornean Lebbo	L. Society Islands	0.032633	0.001022	31.924	265021
Australia	Bornean Murut	L. Society Islands	0.026402	0.000981	26.921	265224
Australia	East Asia (Han Chinese)	L. Society Islands	0.031179	0.000983	31.72	266638
Australia	Europe	L. Society Islands	0.066073	0.001437	45.983	267679
Australia	Japan	L. Society Islands	0.033846	0.001005	33.68	265882
Australia	Malaysia	L. Society Islands	0.037292	0.000964	38.685	266834
Australia	Myanmar	L. Society Islands	0.042124	0.001003	41.986	267368
Australia	New Guinea	L. Society Islands	0.130455	0.001973	66.112	266374
Australia	Nrth. Melanesia (Bougainville)	L. Society Islands	0.105493	0.001748	60.342	264963
Australia	America	L. Society Islands	0.050883	0.00121	42.056	267256
Australia	Philippine Aeta	L. Society Islands	0.053292	0.00122	43.673	265821
Australia	Philippines 1	L. Society Islands	0.03221	0.000928	34.71	267074
Australia	Philippine Batak	L. Society Islands	0.045347	0.001071	42.322	265837
Australia	Philippine Kankanaey	L. Society Islands	0.019689	0.001003	19.631	264443
Australia	South Asia	L. Society Islands	0.066335	0.001261	52.599	267653
Australia	Sulawesi (Sama-Bajaw)	L. Society Islands	0.044292	0.000979	45.251	266818
Australia	mainland SE Asia	L. Society Islands	0.030847	0.000966	31.935	266885
Bornean Dusun	Bornean Lebbo	L. Society Islands	0.057577	0.000834	69.021	269161
Bornean Dusun	Bornean Murut	L. Society Islands	0.059703	0.000809	73.769	270027
Bornean Dusun	East Asia (Han Chinese)	L. Society Islands	0.054821	0.000777	70.519	272107
Bornean Dusun	Europe	L. Society Islands	0.041828	0.000854	49.001	272736
Bornean Dusun	Japan	L. Society Islands	0.053662	0.000791	67.813	270823
Bornean Dusun	Malaysia	L. Society Islands	0.055997	0.000765	73.232	272241
Bornean Dusun	Myanmar	L. Society Islands	0.053649	0.000764	70.262	272967
Bornean Dusun	New Guinea	L. Society Islands	0.020413	0.000975	20.947	267538
Bornean Dusun	Nrth. Melanesia (Bougainville)	L. Society Islands	0.02299	0.000868	26.476	265749
Bornean Dusun	America	L. Society Islands	0.047674	0.000836	57.017	272229
Bornean Dusun	Philippine Aeta	L. Society Islands	0.049196	0.000794	61.99	269728
Bornean Dusun	Philippines 1	L. Society Islands	0.053954	0.000753	71.674	272553
Bornean Dusun	Philippine Batak	L. Society Islands	0.051208	0.000792	64.678	270077
Bornean Dusun	Philippine Kankanaey	L. Society Islands	0.055769	0.000819	68.096	268483
Bornean Dusun	South Asia	L. Society Islands	0.044843	0.000779	57.565	272942
Bornean Dusun	Sulawesi (Sama-Bajaw)	L. Society Islands	0.049548	0.00071	69.745	271710
Bornean Dusun	mainland SE Asia	L. Society Islands	0.057039	0.000776	73.46	272636
Bornean Lebbo	Bornean Murut	L. Society Islands	0.05774	0.00084	68.763	269000
Bornean Lebbo	East Asia (Han Chinese)	L. Society Islands	0.054339	0.000818	66.435	270848
Bornean Lebbo	Europe	L. Society Islands	0.044199	0.000905	48.829	271276
Bornean Lebbo	Japan	L. Society Islands	0.053317	0.000827	64.496	269754
Bornean Lebbo	Malaysia	L. Society Islands	0.056985	0.000793	71.859	270927
Bornean Lebbo	Myanmar	L. Society Islands	0.054522	0.000802	68.001	271509
Bornean Lebbo	New Guinea	L. Society Islands	0.027375	0.001067	25.651	267050
Bornean Lebbo	Nrth. Melanesia (Bougainville)	L. Society Islands	0.027528	0.00092	29.913	265438
Bornean Lebbo	America	L. Society Islands	0.048601	0.000917	53.028	270897
Bornean Lebbo	Philippine Aeta	L. Society Islands	0.049677	0.000838	59.258	268767
Bornean Lebbo	Philippines 1	L. Society Islands	0.053334	0.000785	67.96	271208
Bornean Lebbo	Philippine Batak	L. Society Islands	0.051772	0.00083	62.404	269112
Bornean Lebbo	Philippine Kankanaey	L. Society Islands	0.05372	0.000869	61.793	267681
Bornean Lebbo	South Asia	L. Society Islands	0.047183	0.00082	57.537	271449
Bornean Lebbo	Sulawesi (Sama-Bajaw)	L. Society Islands	0.051016	0.000755	67.577	270725
Bornean Lebbo	mainland SE Asia	L. Society Islands	0.056758	0.00082	69.206	271283
Bornean Murut	East Asia (Han Chinese)	L. Society Islands	0.055382	0.000785	70.58	271980
Bornean Murut	Europe	L. Society Islands	0.040944	0.000869	47.122	272246
Bornean Murut	Japan	L. Society Islands	0.054211	0.000791	68.536	270708
Bornean Murut	Malaysia	L. Society Islands	0.056111	0.000769	72.919	271961
Bornean Murut	Myanmar	L. Society Islands	0.053765	0.000764	70.331	272577
Bornean Murut	New Guinea	L. Society Islands	0.019088	0.001008	18.929	267366
Bornean Murut	Nrth. Melanesia (Bougainville)	L. Society Islands	0.021559	0.000884	24.392	265648
Bornean Murut	America	L. Society Islands	0.047824	0.000845	56.576	271857
Bornean Murut	Philippine Aeta	L. Society Islands	0.048647	0.000788	61.751	269504
Bornean Murut	Philippines 1	L. Society Islands	0.05412	0.000756	71.548	272219
Bornean Murut	Philippine Batak	L. Society Islands	0.051254	0.000801	63.952	269810
Bornean Murut	Philippine Kankanaey	L. Society Islands	0.056887	0.000845	67.357	268406
Bornean Murut	South Asia	L. Society Islands	0.044024	0.000781	56.365	272458
Bornean Murut	Sulawesi (Sama-Bajaw)	L. Society Islands	0.049784	0.000709	70.172	271535
Bornean Murut	mainland SE Asia	L. Society Islands	0.057567	0.000783	73.485	272407
East Asia (Han Chinese)	Europe	L. Society Islands	0.047915	0.000855	56.015	278173
East Asia (Han Chinese)	Japan	L. Society Islands	0.067525	0.000824	81.905	274705
East Asia (Han Chinese)	Malaysia	L. Society Islands	0.055333	0.000764	72.391	276081
East Asia (Han Chinese)	Myanmar	L. Society Islands	0.062969	0.000792	79.54	277987
East Asia (Han Chinese)	New Guinea	L. Society Islands	0.023537	0.000986	23.867	269537
East Asia (Han Chinese)	Nrth. Melanesia (Bougainville)	L. Society Islands	0.024672	0.000882	27.962	267046
East Asia (Han Chinese)	America	L. Society Islands	0.058005	0.000867	66.929	277348
East Asia (Han Chinese)	Philippine Aeta	L. Society Islands	0.049144	0.000799	61.49	272078
East Asia (Han Chinese)	Philippines 1	L. Society Islands	0.052699	0.000736	71.633	276634
East Asia (Han Chinese)	Philippine Batak	L. Society Islands	0.049979	0.00079	63.29	272437
East Asia (Han Chinese)	Philippine Kankanaey	L. Society Islands	0.053182	0.000806	65.951	269992
East Asia (Han Chinese)	South Asia	L. Society Islands	0.04986	0.000793	62.869	278242
East Asia (Han Chinese)	Sulawesi (Sama-Bajaw)	L. Society Islands	0.048123	0.000708	67.972	275025
East Asia (Han Chinese)	mainland SE Asia	L. Society Islands	0.063081	0.000792	79.634	277112
Europe	Japan	L. Society Islands	0.050492	0.00091	55.486	274639
Europe	Malaysia	L. Society Islands	0.053511	0.000886	60.384	279650
Europe	Myanmar	L. Society Islands	0.063661	0.000935	68.067	283715
Europe	New Guinea	L. Society Islands	0.057351	0.00141	40.663	271025
Europe	Nrth. Melanesia (Bougainville)	L. Society Islands	0.049878	0.001243	40.127	267774
Europe	America	L. Society Islands	0.100059	0.001329	75.305	286732
Europe	Philippine Aeta	L. Society Islands	0.057234	0.001066	53.704	273303
Europe	Philippines 1	L. Society Islands	0.044657	0.000824	54.209	279920
Europe	Philippine Batak	L. Society Islands	0.051165	0.000943	54.272	273622
Europe	Philippine Kankanaey	L. Society Islands	0.034983	0.000856	40.885	269811
Europe	South Asia	L. Society Islands	0.114	0.001343	84.913	288180
Europe	Sulawesi (Sama-Bajaw)	L. Society Islands	0.045215	0.000836	54.073	277171
Europe	mainland SE Asia	L. Society Islands	0.046548	0.000845	55.076	279126
Japan	Malaysia	L. Society Islands	0.054457	0.000773	70.446	273751
Japan	Myanmar	L. Society Islands	0.063021	0.000805	78.289	275133
Japan	New Guinea	L. Society Islands	0.026002	0.001028	25.29	268345
Japan	Nrth. Melanesia (Bougainville)	L. Society Islands	0.026434	0.000918	28.801	266291
Japan	America	L. Society Islands	0.061781	0.00092	67.132	274214
Japan	Philippine Aeta	L. Society Islands	0.049675	0.000811	61.23	270703
Japan	Philippines 1	L. Society Islands	0.052109	0.000745	69.932	274180
Japan	Philippine Batak	L. Society Islands	0.050196	0.000807	62.179	270981
Japan	Philippine Kankanaey	L. Society Islands	0.051832	0.000823	62.979	269118
Japan	South Asia	L. Society Islands	0.052616	0.00083	63.359	274874
Japan	Sulawesi (Sama-Bajaw)	L. Society Islands	0.047679	0.000722	66.069	273070
Japan	mainland SE Asia	L. Society Islands	0.061463	0.000793	77.54	274720
Malaysia	Myanmar	L. Society Islands	0.05815	0.000768	75.717	278783
Malaysia	New Guinea	L. Society Islands	0.030986	0.001005	30.844	269932
Malaysia	Nrth. Melanesia (Bougainville)	L. Society Islands	0.03026	0.000886	34.145	267211
Malaysia	America	L. Society Islands	0.053959	0.000839	64.35	278330
Malaysia	Philippine Aeta	L. Society Islands	0.050791	0.000787	64.498	272205
Malaysia	Philippines 1	L. Society Islands	0.052126	0.000718	72.556	277001
Malaysia	Philippine Batak	L. Society Islands	0.051473	0.00077	66.89	272636
Malaysia	Philippine Kankanaey	L. Society Islands	0.05085	0.000775	65.637	269712
Malaysia	South Asia	L. Society Islands	0.05549	0.000807	68.729	279667
Malaysia	Sulawesi (Sama-Bajaw)	L. Society Islands	0.050722	0.000699	72.553	275478
Malaysia	mainland SE Asia	L. Society Islands	0.057742	0.000759	76.03	276948
Myanmar	New Guinea	L. Society Islands	0.034862	0.001028	33.908	270694
Myanmar	Nrth. Melanesia (Bougainville)	L. Society Islands	0.03336	0.000928	35.958	267705
Myanmar	America	L. Society Islands	0.064089	0.000884	72.501	281909
Myanmar	Philippine Aeta	L. Society Islands	0.052918	0.000821	64.466	273230
Myanmar	Philippines 1	L. Society Islands	0.051594	0.000725	71.132	278962
Myanmar	Philippine Batak	L. Society Islands	0.052011	0.000783	66.405	273575
Myanmar	Philippine Kankanaey	L. Society Islands	0.048618	0.000772	62.996	270188
Myanmar	South Asia	L. Society Islands	0.065433	0.00086	76.113	283498
Myanmar	Sulawesi (Sama-Bajaw)	L. Society Islands	0.049497	0.000705	70.241	276841
Myanmar	mainland SE Asia	L. Society Islands	0.060668	0.000773	78.495	278944
New Guinea	Nrth. Melanesia (Bougainville)	L. Society Islands	0.112374	0.001851	60.709	266735
New Guinea	America	L. Society Islands	0.043261	0.001239	34.917	270505
New Guinea	Philippine Aeta	L. Society Islands	0.047249	0.001231	38.379	268256
New Guinea	Philippines 1	L. Society Islands	0.025667	0.000942	27.257	270347
New Guinea	Philippine Batak	L. Society Islands	0.039928	0.001109	35.993	268403
New Guinea	Philippine Kankanaey	L. Society Islands	0.012337	0.00099	12.456	266136
New Guinea	South Asia	L. Society Islands	0.058893	0.001297	45.418	271088
New Guinea	Sulawesi (Sama-Bajaw)	L. Society Islands	0.044771	0.001068	41.921	270086
New Guinea	mainland SE Asia	L. Society Islands	0.023519	0.000973	24.166	269953
Nrth. Melanesia (Bougainville)	America	L. Society Islands	0.038989	0.001103	35.344	267521
Nrth. Melanesia (Bougainville)	Philippine Aeta	L. Society Islands	0.04397	0.001071	41.073	266260
Nrth. Melanesia (Bougainville)	Philippines 1	L. Society Islands	0.026691	0.000839	31.808	267537
Nrth. Melanesia (Bougainville)	Philippine Batak	L. Society Islands	0.037351	0.000964	38.763	266287
Nrth. Melanesia (Bougainville)	Philippine Kankanaey	L. Society Islands	0.016446	0.000886	18.566	264832
Nrth. Melanesia (Bougainville)	South Asia	L. Society Islands	0.051236	0.00114	44.934	267875
Nrth. Melanesia (Bougainville)	Sulawesi (Sama-Bajaw)	L. Society Islands	0.037644	0.000901	41.767	267347
Nrth. Melanesia (Bougainville)	mainland SE Asia	L. Society Islands	0.024822	0.000875	28.36	267265
America	Philippine Aeta	L. Society Islands	0.053931	0.000973	55.418	272736
America	Philippines 1	L. Society Islands	0.048596	0.000788	61.665	278751
America	Philippine Batak	L. Society Islands	0.051183	0.00089	57.517	273032
America	Philippine Kankanaey	L. Society Islands	0.0437	0.000847	51.617	269599
America	South Asia	L. Society Islands	0.082728	0.001117	74.049	285093
America	Sulawesi (Sama-Bajaw)	L. Society Islands	0.046769	0.00079	59.189	276279
America	mainland SE Asia	L. Society Islands	0.054215	0.000828	65.464	278117
Philippine Aeta	Philippines 1	L. Society Islands	0.053063	0.00076	69.847	273238
Philippine Aeta	Philippine Batak	L. Society Islands	0.058574	0.000871	67.23	270733
Philippine Aeta	Philippine Kankanaey	L. Society Islands	0.046966	0.000794	59.188	268286
Philippine Aeta	South Asia	L. Society Islands	0.059027	0.000959	61.564	273442
Philippine Aeta	Sulawesi (Sama-Bajaw)	L. Society Islands	0.048102	0.000748	64.33	271917
Philippine Aeta	mainland SE Asia	L. Society Islands	0.049579	0.000786	63.055	272533
Philippines 1	Philippine Batak	L. Society Islands	0.053638	0.000765	70.1	273558
Philippines 1	Philippine Kankanaey	L. Society Islands	0.054142	0.000767	70.585	270181
Philippines 1	South Asia	L. Society Islands	0.046696	0.000748	62.39	279830
Philippines 1	Sulawesi (Sama-Bajaw)	L. Society Islands	0.048057	0.000682	70.492	275939
Philippines 1	mainland SE Asia	L. Society Islands	0.053371	0.000733	72.851	277361
Philippine Batak	Philippine Kankanaey	L. Society Islands	0.048907	0.000813	60.158	268418
Philippine Batak	South Asia	L. Society Islands	0.05348	0.000865	61.792	273765
Philippine Batak	Sulawesi (Sama-Bajaw)	L. Society Islands	0.048506	0.000744	65.198	272229
Philippine Batak	mainland SE Asia	L. Society Islands	0.050974	0.000782	65.195	272960
Philippine Kankanaey	South Asia	L. Society Islands	0.037606	0.000765	49.146	269994
Philippine Kankanaey	Sulawesi (Sama-Bajaw)	L. Society Islands	0.047085	0.000726	64.821	269577
Philippine Kankanaey	mainland SE Asia	L. Society Islands	0.053881	0.000805	66.931	270137
South Asia	Sulawesi (Sama-Bajaw)	L. Society Islands	0.047546	0.000759	62.638	277288
South Asia	mainland SE Asia	L. Society Islands	0.049191	0.000774	63.515	279222
Sulawesi (Sama-Bajaw)	mainland SE Asia	L. Society Islands	0.049652	0.000706	70.342	275762

## Sheet: Table S7D - outgroup f3
Supplementary Table S7. Results of standard and outgroup f3 tests.
Supplementary Table S7D. Outgroup f3 was estimated using the dataset of ca 93k SNPs and 739 samples (with data from Hudjashov, et al.) and the original population affiliation. African Yoruba (YRI) was used as an outgroup. The test was performed with four Polynesian populations (Leeward Society Islands, Tonga, Samoa, Tahiti).
Population A	Population B	Outgroup	outgroup f3	std.error	Z-score	N of SNPs in the test
Tonga	Australia	YRI	0.180729	0.002106	85.813	87279
Tonga	Bornean Dusun	YRI	0.200387	0.002031	98.645	89265
Tonga	Bornean Lebbo	YRI	0.198599	0.002055	96.664	88996
Tonga	Bornean Murut	YRI	0.201181	0.002061	97.627	89139
Tonga	Myanmar	YRI	0.183174	0.001894	96.727	89799
Tonga	Chinese Dai (CDX)	YRI	0.196346	0.00201	97.693	89367
Tonga	Europe (CEU)	YRI	0.140928	0.001674	84.199	90009
Tonga	Chinese Han (CHB)	YRI	0.194418	0.002008	96.809	89423
Tonga	Chinese Han South (CHS)	YRI	0.196556	0.001999	98.344	89377
Tonga	Japan (JPT)	YRI	0.193395	0.002022	95.632	89357
Tonga	Java	YRI	0.193144	0.001989	97.1	89417
Tonga	Veitnam (KHV)	YRI	0.195584	0.002011	97.262	89414
Tonga	Malaysia	YRI	0.191843	0.001965	97.628	89610
Tonga	Nrth. Melanesia (Bougainville)	YRI	0.195281	0.002168	90.062	88290
Tonga	America (PEL)	YRI	0.164377	0.001891	86.929	89695
Tonga	Philippines	YRI	0.198555	0.001983	100.107	89623
Tonga	Philippine Kankanaey	YRI	0.20645	0.002088	98.86	88941
Tonga	Philippine Aeta	YRI	0.184412	0.001958	94.184	89018
Tonga	Philippine Agta	YRI	0.18404	0.002059	89.398	87153
Tonga	Philippine Batak	YRI	0.191932	0.001964	97.701	89210
Tonga	PNG	YRI	0.188959	0.002199	85.935	88346
Tonga	PNG Baining	YRI	0.191502	0.002208	86.749	87873
Tonga	South Asia (STU)	YRI	0.151433	0.001628	92.997	89835
Tonga	Sulawesi	YRI	0.19809	0.001951	101.521	89547
Tonga	Sumba	YRI	0.197422	0.001979	99.741	89379
Tonga	Sumatra	YRI	0.193063	0.001949	99.036	89628
Tonga	Taiwan	YRI	0.204088	0.00208	98.122	89026
Tonga	Timor	YRI	0.196472	0.00199	98.744	89269
Tonga	Vanuatu	YRI	0.197576	0.002058	96.016	88843
Samoa	Australia	YRI	0.182346	0.00211	86.425	87142
Samoa	Bornean Dusun	YRI	0.210975	0.002036	103.606	89026
Samoa	Bornean Lebbo	YRI	0.208652	0.002059	101.342	88794
Samoa	Bornean Murut	YRI	0.211976	0.002062	102.79	88940
Samoa	Myanmar	YRI	0.190795	0.001908	99.98	89312
Samoa	Chinese Dai (CDX)	YRI	0.206674	0.002009	102.866	89114
Samoa	Europe (CEU)	YRI	0.136653	0.00167	81.821	89285
Samoa	Chinese Han (CHB)	YRI	0.204348	0.002029	100.694	89141
Samoa	Chinese Han South (CHS)	YRI	0.207185	0.002014	102.891	89133
Samoa	Japan (JPT)	YRI	0.202952	0.002037	99.637	89095
Samoa	Java	YRI	0.202494	0.001982	102.16	89120
Samoa	Veitnam (KHV)	YRI	0.205911	0.002004	102.729	89135
Samoa	Malaysia	YRI	0.200712	0.001963	102.248	89256
Samoa	Nrth. Melanesia (Bougainville)	YRI	0.197825	0.00214	92.435	88179
Samoa	America (PEL)	YRI	0.167581	0.001919	87.308	89091
Samoa	Philippines	YRI	0.20881	0.002	104.422	89276
Samoa	Philippine Kankanaey	YRI	0.218369	0.002099	104.051	88795
Samoa	Philippine Aeta	YRI	0.19154	0.00198	96.724	88825
Samoa	Philippine Agta	YRI	0.191324	0.002112	90.605	87076
Samoa	Philippine Batak	YRI	0.200776	0.001992	100.779	88994
Samoa	PNG	YRI	0.189262	0.002181	86.761	88129
Samoa	PNG Baining	YRI	0.191729	0.002154	88.992	87718
Samoa	South Asia (STU)	YRI	0.152492	0.001634	93.296	89246
Samoa	Sulawesi	YRI	0.207101	0.001951	106.129	89241
Samoa	Sumba	YRI	0.205723	0.002007	102.493	89132
Samoa	Sumatra	YRI	0.202445	0.001956	103.5	89237
Samoa	Taiwan	YRI	0.215983	0.002075	104.088	88861
Samoa	Timor	YRI	0.202964	0.001993	101.847	89043
Samoa	Vanuatu	YRI	0.200123	0.002048	97.703	88607
Tahiti	Australia	YRI	0.170962	0.002038	83.884	87256
Tahiti	Bornean Dusun	YRI	0.19412	0.001969	98.595	89222
Tahiti	Bornean Lebbo	YRI	0.192177	0.001995	96.321	88949
Tahiti	Bornean Murut	YRI	0.194896	0.002018	96.572	89111
Tahiti	Myanmar	YRI	0.179263	0.00186	96.377	89900
Tahiti	Chinese Dai (CDX)	YRI	0.190769	0.001959	97.393	89327
Tahiti	Europe (CEU)	YRI	0.14714	0.001715	85.79	90264
Tahiti	Chinese Han (CHB)	YRI	0.189609	0.001973	96.121	89427
Tahiti	Chinese Han South (CHS)	YRI	0.191324	0.001962	97.507	89354
Tahiti	Japan (JPT)	YRI	0.188249	0.001973	95.395	89344
Tahiti	Java	YRI	0.187608	0.001944	96.5	89383
Tahiti	Veitnam (KHV)	YRI	0.190197	0.001959	97.107	89397
Tahiti	Malaysia	YRI	0.186227	0.001918	97.085	89635
Tahiti	Nrth. Melanesia (Bougainville)	YRI	0.183255	0.002069	88.593	88249
Tahiti	America (PEL)	YRI	0.16478	0.001889	87.216	89853
Tahiti	Philippines	YRI	0.19214	0.001932	99.45	89647
Tahiti	Philippine Kankanaey	YRI	0.199272	0.002019	98.695	88886
Tahiti	Philippine Aeta	YRI	0.177752	0.001874	94.874	88974
Tahiti	Philippine Agta	YRI	0.177175	0.002027	87.389	87141
Tahiti	Philippine Batak	YRI	0.185221	0.001911	96.918	89187
Tahiti	PNG	YRI	0.175879	0.002113	83.249	88247
Tahiti	PNG Baining	YRI	0.177987	0.002089	85.209	87836
Tahiti	South Asia (STU)	YRI	0.151839	0.001626	93.398	90013
Tahiti	Sulawesi	YRI	0.190795	0.001887	101.13	89516
Tahiti	Sumba	YRI	0.189356	0.001911	99.103	89335
Tahiti	Sumatra	YRI	0.187552	0.001908	98.282	89660
Tahiti	Taiwan	YRI	0.197831	0.002018	98.017	88983
Tahiti	Timor	YRI	0.187267	0.001917	97.686	89230
Tahiti	Vanuatu	YRI	0.184933	0.001972	93.775	88752
L. Society Islands	Australia	YRI	0.180094	0.002141	84.099	87434
L. Society Islands	Bornean Dusun	YRI	0.208895	0.002101	99.433	89628
L. Society Islands	Bornean Lebbo	YRI	0.206367	0.002117	97.484	89325
L. Society Islands	Bornean Murut	YRI	0.209857	0.002136	98.252	89513
L. Society Islands	Myanmar	YRI	0.189947	0.00196	96.898	90218
L. Society Islands	Chinese Dai (CDX)	YRI	0.205264	0.00207	99.167	89767
L. Society Islands	Europe (CEU)	YRI	0.138628	0.001722	80.507	90383
L. Society Islands	Chinese Han (CHB)	YRI	0.2031	0.002093	97.041	89843
L. Society Islands	Chinese Han South (CHS)	YRI	0.205573	0.002079	98.869	89813
L. Society Islands	Japan (JPT)	YRI	0.201779	0.002092	96.465	89784
L. Society Islands	Java	YRI	0.200935	0.002055	97.761	89784
L. Society Islands	Veitnam (KHV)	YRI	0.204231	0.002068	98.763	89821
L. Society Islands	Malaysia	YRI	0.199115	0.002024	98.389	90003
L. Society Islands	Nrth. Melanesia (Bougainville)	YRI	0.195424	0.002174	89.874	88500
L. Society Islands	America (PEL)	YRI	0.168085	0.001974	85.167	90043
L. Society Islands	Philippines	YRI	0.206659	0.002053	100.68	90040
L. Society Islands	Philippine Kankanaey	YRI	0.215687	0.002152	100.233	89298
L. Society Islands	Philippine Aeta	YRI	0.189977	0.002006	94.722	89353
L. Society Islands	Philippine Agta	YRI	0.188595	0.002125	88.747	87338
L. Society Islands	Philippine Batak	YRI	0.198531	0.002026	97.982	89567
L. Society Islands	PNG	YRI	0.187006	0.002228	83.931	88555
L. Society Islands	PNG Baining	YRI	0.189597	0.002206	85.944	88068
L. Society Islands	South Asia (STU)	YRI	0.152788	0.001658	92.137	90229
L. Society Islands	Sulawesi	YRI	0.204728	0.002013	101.722	89950
L. Society Islands	Sumba	YRI	0.203222	0.002035	99.879	89751
L. Society Islands	Sumatra	YRI	0.200395	0.002016	99.394	90018
L. Society Islands	Taiwan	YRI	0.213385	0.002145	99.484	89397
L. Society Islands	Timor	YRI	0.200706	0.002032	98.757	89610
L. Society Islands	Vanuatu	YRI	0.19746	0.00209	94.484	89070
Tonga	Samoa	YRI	0.226683	0.002063	109.884	88862
Tonga	Tahiti	YRI	0.207654	0.001972	105.288	89182
Tonga	L. Society Islands	YRI	0.223238	0.002108	105.901	89405
Samoa	Tonga	YRI	0.226683	0.002063	109.884	88862
Samoa	Tahiti	YRI	0.214969	0.002011	106.873	88776
Samoa	L. Society Islands	YRI	0.233045	0.002148	108.484	89098
Tahiti	Tonga	YRI	0.207654	0.001972	105.288	89182
Tahiti	Samoa	YRI	0.214969	0.002011	106.873	88776
Tahiti	L. Society Islands	YRI	0.229168	0.002107	108.773	89444
L. Society Islands	Tonga	YRI	0.223238	0.002108	105.901	89405
L. Society Islands	Samoa	YRI	0.233045	0.002148	108.484	89098
L. Society Islands	Tahiti	YRI	0.229168	0.002107	108.773	89444

## Sheet: Table S7E - outgroup f3
Supplementary Table S7. Results of standard and outgroup f3 tests.
Supplementary Table S7E. Outgroup f3 was estimated using the dataset of ca 300k SNPs and 570 samples (without data from Hudjashov, et al.) and the original population affiliation. African Yoruba (YRI) was used as an outgroup. The test was performed with Leeward Society Islands only.
Population A	Population B	Outgroup	outgroup f3	std.error	Z-score	N of SNPs in the test
Australia	L. Society Islands	YRI	0.177857	0.001783	99.752	285150
Bornean Dusun	L. Society Islands	YRI	0.205861	0.001694	121.541	291083
Bornean Lebbo	L. Society Islands	YRI	0.203187	0.001682	120.833	290253
Bornean Murut	L. Society Islands	YRI	0.206632	0.001719	120.173	290777
Myanmar	L. Society Islands	YRI	0.187699	0.001557	120.521	292790
Chinese Dai (CDX)	L. Society Islands	YRI	0.202244	0.001678	120.524	291570
Europe (CEU)	L. Society Islands	YRI	0.138843	0.001404	98.861	292746
Chinese Han (CHB)	L. Society Islands	YRI	0.200268	0.00167	119.955	291732
Chinese Han South (CHS)	L. Society Islands	YRI	0.202692	0.001669	121.41	291641
Japan (JPT)	L. Society Islands	YRI	0.198961	0.001682	118.309	291515
Veitnam (KHV)	L. Society Islands	YRI	0.201512	0.001662	121.243	291715
Malaysia	L. Society Islands	YRI	0.196172	0.001612	121.665	292208
Nrth. Melanesia (Bougainville)	L. Society Islands	YRI	0.192653	0.001778	108.362	288090
America (PEL)	L. Society Islands	YRI	0.166406	0.001565	106.303	292155
Philippines	L. Society Islands	YRI	0.203306	0.001648	123.391	292277
Philippine Kankanaey	L. Society Islands	YRI	0.212427	0.001731	122.693	290162
Philippine Aeta	L. Society Islands	YRI	0.187179	0.001598	117.155	290442
Philippine Agta	L. Society Islands	YRI	0.184976	0.001682	109.987	285037
Philippine Batak	L. Society Islands	YRI	0.195409	0.001621	120.549	290972
PNG	L. Society Islands	YRI	0.183813	0.001841	99.861	288263
South Asia (STU)	L. Society Islands	YRI	0.151806	0.001317	115.308	292647
Sulawesi	L. Society Islands	YRI	0.20141	0.00162	124.316	292023

## Sheet: Table S7F - outgroup f3
Supplementary Table S7. Results of standard and outgroup f3 tests.
Supplementary Table S7F. Outgroup f3 was estimated using the dataset of ca 300k SNPs and 570 samples (without data from Hudjashov, et al.) and FS-based population grouping. African Yoruba (YRI) was used as an outgroup. The test was performed with Leeward Society Islands only.
Population A	Population B	Outgroup	outgroup f3	std.error	Z-score	N of SNPs in the test
America	L. Society Islands	YRI	0.166406	0.001565	106.303	292155
Australia	L. Society Islands	YRI	0.177857	0.001783	99.752	285150
Bornean Dusun	L. Society Islands	YRI	0.2059	0.001698	121.273	290822
Bornean Lebbo	L. Society Islands	YRI	0.203187	0.001682	120.833	290253
Bornean Murut	L. Society Islands	YRI	0.206632	0.001719	120.173	290777
East Asia (Han Chinese)	L. Society Islands	YRI	0.201453	0.00166	121.326	292156
Europe	L. Society Islands	YRI	0.138843	0.001404	98.861	292746
Japan	L. Society Islands	YRI	0.198926	0.001683	118.215	291475
Malaysia	L. Society Islands	YRI	0.196075	0.001615	121.408	292120
Myanmar	L. Society Islands	YRI	0.18826	0.001561	120.582	292702
New Guinea	L. Society Islands	YRI	0.183813	0.001841	99.861	288263
Nrth. Melanesia (Bougainville)	L. Society Islands	YRI	0.192653	0.001778	108.362	288090
Philippine Aeta	L. Society Islands	YRI	0.187377	0.001596	117.378	290516
Philippines 1	L. Society Islands	YRI	0.202671	0.001641	123.539	292308
Philippine Batak	L. Society Islands	YRI	0.194578	0.00162	120.078	290808
Philippine Kankanaey	L. Society Islands	YRI	0.212427	0.001731	122.693	290162
South Asia	L. Society Islands	YRI	0.152448	0.00132	115.468	292751
Sulawesi (Sama-Bajaw)	L. Society Islands	YRI	0.201393	0.001619	124.378	291982
mainland SE Asia	L. Society Islands	YRI	0.201918	0.001664	121.377	292229
