# Supplementary material for: Investigating the origins of eastern Polynesians using genome-wide data from the Leeward Society Isles
Source: Sci Rep. 2018 Jan 29;8:1823. doi: 10.1038/s41598-018-20026-8 (PMC5789021; doi:10.1038/s41598-018-20026-8)
Supplement: Supplementary file 10 — Supplementary Table S8 [file 41598_2018_20026_MOESM10_ESM.xlsx]

## Sheet: Hudjashov et al. 2018
Investigating the origins of eastern Polynesians using genome-wide data from the Leeward Society Isles
Georgi Hudjashov1,2,8, Phillip Endicott3,8,*, Helen Post2, Nano Nagle4, Simon Y. W. Ho5, Daniel J. Lawson6, Maere Reidla2, Monika Karmin2, Siiri Rootsi2, Ene Metspalu2, Lauri Saag2, Richard Villems2, Murray P. Cox1, R. John Mitchell4, Ralph L. Garcia-Bertrand7, Mait Metspalu2, Rene J. Herrera7
1 Statistics and Bioinformatics Group, Institute of Fundamental Sciences, Massey University, Palmerston North, Manawatu, 4442, New Zealand
2 Estonian Biocentre, Tartu, Tartumaa, 51010, Estonia
3 Department Hommes Natures Societies, Musée de l’Homme, 75016, Paris, Ile de France, France
4 Department of Biochemistry and Genetics, La Trobe University, Melbourne, Victoria, VIC 3086, Australia
5 School of Life and Environmental Sciences, University of Sydney, Sydney, New South Wales, NSW 2006, Australia
6 Integrative Epidemiology Unit, School of Social and Community Medicine, University of Bristol, Bristol, BS8 2BN, United Kingdom
7 Department of Molecular Biology, Colorado College, Colorado Springs, Colorado, 80903, USA
8 These authors contributed equally to this work
* Correspondence and requests for materials should be addressed to P.E. (email: phillip.endicott@gmail.com)

## Sheet: Table S8 - GT results
Supplementary Table S7. Detailed results of the GLOBETROTTER analysis. Results and admixture dates inferred by GT analyses (Figure 3 and Supplementary Fig. S7). The inferred composition of mixing sources for the best-fit events (bar plots on Figure 3 and Supplementary Fig. S7) are shown in the ‘sources’ section. After accounting for p-values, results were considered significant if dates, the CIs …
FS clade	NULL individual	result	date1, generations ago	1st event, low 95%CI, generations ago	1st event, high 95%CI, generations ago	date2, generations ago	2nd event, low 95%CI, generations ago	2nd event, high 95%CI, generations ago	maxR2fit.1date	maxScore.2events	fit.quality.1event	fit.quality.2events	proportion.source1	bestmatch.event1.source1	bestmatch.event1.source2	proportion.event2.source1	bestmatch.event2.source1	bestmatch.event2.source2	proportion.date1.source1	bestmatch.date1.source1	bestmatch.date1.source2	proportion.date2.source1	bestmatch.date2.source1	bestmatch.date2.source2	1st event, years CE	1st event, low 95%CI, years CE	1st event, high 95%CI, years CE	2nd event, years CE	2nd event, low 95%CI, years CE	2nd event, high 95%CI, years CE
combined sample	0	multiple-dates	5.40616	6.14886	4.23947	53.5828	60.46	42.7476	0.987138	0.900061	0.705351	0.980026	0.42	New Guinea	Philippines 1	0.1	Europe	Philippines 1	0.11	Europe	Philippines 1	0.17	New Guinea	Philippines 1	1771	1749	1803	422	229	725
combined sample	1	multiple-dates	5.79143	6.5635	4.92818	70.2487	82.5748	57.0328	0.98095	0.851739	0.726225	0.995822	0.07	Europe	Philippines 1	0.45	New Guinea	Philippines 1	0.06	Europe	Philippines 1	0.17	New Guinea	Philippines 1	1760	1738	1784	45 BCE	390 BCE	325
Societies 3	0	multiple-dates	4.93081	7.54457	2.69033	41.2787	56.5454	31.9535	0.968208	0.685893	0.901055	0.994443	0.42	New Guinea	Malaysia	0.18	Myanmar	Philippines 1	0.29	East Asia	Philippines 1	0.18	New Guinea	Philippines 1	1784	1710	1846	766	338	1027
Societies 3	1	multiple-dates	4.38878	6.39046	1.85452	45.3267	65.0106	24.2349	0.939148	0.474369	0.893954	0.993922	0.45	New Guinea	Malaysia	0.16	Myanmar	Philippines 1	0.28	East Asia	Philippines 1	0.15	New Guinea	Philippines 1	1799	1743	1870	653	101	1243
Societies 5	0	multiple-dates	4.40627	6.09589	3.41533	65.2168	80.3296	47.4608	0.972372	0.787785	0.916693	0.998671	0.09	Europe	Philippines 1	0.33	New Guinea	Philippines 1	0.09	Europe	Philippines 1	0.18	New Guinea	Philippines 1	1799	1751	1826	96	327 BCE	593
Societies 5	1	multiple-dates	4.28278	5.56159	2.95807	66.2637	83.5327	43.0826	0.974112	0.579669	0.976037	0.999694	0.09	Europe	Philippines 1	0.38	New Guinea	Philippines 1	0.09	Europe	Philippines 1	0.16	New Guinea	Philippines 1	1802	1766	1839	67	416 BCE	715
Societies 6	0	multiple-dates	8.89848	12.1867	6.45819	42.3215	59.2523	30.3514	0.950431	0.666822	0.976109	0.998305	0.26	New Guinea	Philippines 1	0.33	New Guinea	Philippines 1	0.17	Myanmar	Philippines 1	0.19	New Guinea	Philippines 1	1673	1580	1741	737	262	1072
Societies 6	1	multiple-dates	8.66136	12.2719	5.07084	58.0236	72.4029	39.8313	0.857504	0.377172	0.99417	0.998646	0.31	New Guinea	Philippines 1	0.1	PEL	Philippines 1	0.25	Sulawesi	Philippines 1	0.21	New Guinea	Philippines 1	1679	1578	1780	297	105 BCE	806

## Sheet: Table S8 - GT sources
Supplementary Table S8. Detailed results of the GLOBETROTTER analysis. The inferred composition of mixing sources for the best-fit events (bar plots on Figure 3 and Supplementary Fig. S7). After accounting for p-values, results were considered significant if dates, the CIs of dates, and the composition of mixing sources, overlapped between null.ind=0 and null.ind=1 (as per software guidelines). F…
FS clade	NULL individual	inferred event	Source details	Africa	America	Australia	Bornean Dusun	Bornean Lebbo	Bornean Murut	East Asia	Europe	Japan	mainland SE Asia	Malaysia	Myanmar	New Guinea	North. Melanesia	Other	Ph. Aeta	Ph. Batak	Ph. Kankanaey	Philippines 1	South Asia	Sulawesi	TOTAL
combined sample	0	multiple-dates	1st event.Minor Source	0	0	0	0	0	0	0	0.059866	0	0	0	0	0	0	0.050134	0	0	0	0	0	0	0.11
combined sample	0	multiple-dates	1st event.Major Source	0	0	0	0	0	0	0.0605402	0	0	0	0.0637836	0	0.0647249	0.138718	0.0559355	0	0	0	0.378505	0	0.127792	0.89
combined sample	0	multiple-dates	2nd event.Minor Source	0	0	0	0	0	0	0	0	0	0	0	0	0.083444	0.0472417	0.0393143	0	0	0	0	0	0	0.17
combined sample	0	multiple-dates	2nd event.Major Source	0	0	0	0	0	0	0.0536099	0	0	0	0.117416	0	0	0.0803093	0.0684012	0	0	0	0.395173	0	0.11509	0.83
combined sample	1	multiple-dates	1st event.Minor Source	0	0	0	0	0	0	0	0.0513325	0	0	0	0	0	0	0.0086675	0	0	0	0	0	0	0.06
combined sample	1	multiple-dates	1st event.Major Source	0	0	0	0	0	0	0.0758377	0	0	0	0.112442	0	0.070425	0.138102	0.0526963	0	0	0	0.363932	0	0.126565	0.94
combined sample	1	multiple-dates	2nd event.Minor Source	0	0	0	0	0	0	0	0	0	0	0	0	0.0856323	0.0399662	0.0444016	0	0	0	0	0	0	0.17
combined sample	1	multiple-dates	2nd event.Major Source	0	0	0	0	0	0	0.046975	0	0	0	0.11849	0	0	0.0861059	0.0646964	0	0	0	0.400032	0	0.1137	0.83
Societies 3	0	multiple-dates	1st event.Minor Source	0	0	0	0	0	0	0.125186	0	0	0.0458694	0	0	0	0	0.118945	0	0	0	0	0	0	0.29
Societies 3	0	multiple-dates	1st event.Major Source	0	0	0	0	0	0	0	0	0	0	0	0	0.0510439	0.114512	0.0342538	0	0	0.0330045	0.321384	0	0.155802	0.71
Societies 3	0	multiple-dates	2nd event.Minor Source	0	0	0	0	0	0	0	0	0	0	0	0	0.0763927	0.0538585	0.0497488	0	0	0	0	0	0	0.18
Societies 3	0	multiple-dates	2nd event.Major Source	0	0	0	0	0	0	0.0613847	0	0	0	0.135115	0	0	0.070878	0.0645437	0	0	0	0.367406	0	0.120672	0.82
Societies 3	1	multiple-dates	1st event.Minor Source	0	0	0	0	0	0	0.128636	0	0	0.0454722	0	0	0	0	0.0749038	0	0	0	0.0309879	0	0	0.28
Societies 3	1	multiple-dates	1st event.Major Source	0	0	0	0	0	0	0	0	0	0	0	0	0.0571723	0.112624	0.0651816	0	0	0	0.332015	0	0.153007	0.72
Societies 3	1	multiple-dates	2nd event.Minor Source	0	0	0	0	0	0	0	0	0	0	0	0	0.0656575	0.0422894	0.0420531	0	0	0	0	0	0	0.15
Societies 3	1	multiple-dates	2nd event.Major Source	0	0	0	0	0	0	0.078124	0	0	0	0.159639	0	0	0.0876463	0.0515187	0	0	0	0.353033	0	0.120039	0.85
Societies 5	0	multiple-dates	1st event.Minor Source	0	0	0	0	0	0	0	0.0825429	0	0	0	0	0	0	0.0074571	0	0	0	0	0	0	0.09
Societies 5	0	multiple-dates	1st event.Major Source	0	0	0	0	0	0	0	0	0	0	0.0597351	0	0.0780999	0.143584	0.0949142	0	0	0	0.397292	0	0.136375	0.91
Societies 5	0	multiple-dates	2nd event.Minor Source	0	0	0	0	0	0	0	0	0	0	0	0	0.0983917	0.0549136	0.0266947	0	0	0	0	0	0	0.18
Societies 5	0	multiple-dates	2nd event.Major Source	0	0	0	0	0	0	0	0	0	0	0.0959517	0	0	0.0788522	0.108006	0	0	0	0.416624	0	0.120566	0.82
Societies 5	1	multiple-dates	1st event.Minor Source	0	0	0	0	0	0	0	0.0858212	0	0	0	0	0	0	0.00417883	0	0	0	0	0	0	0.09
Societies 5	1	multiple-dates	1st event.Major Source	0	0	0	0	0	0	0	0	0	0	0.055988	0	0.0789453	0.140824	0.0976397	0	0	0	0.393794	0	0.142809	0.91
Societies 5	1	multiple-dates	2nd event.Minor Source	0	0	0	0	0	0	0	0	0	0	0	0	0.0841548	0.0479661	0.0278791	0	0	0	0	0	0	0.16
Societies 5	1	multiple-dates	2nd event.Major Source	0	0	0	0	0	0	0	0	0	0	0.119542	0	0	0.0933494	0.0983222	0	0	0	0.40408	0	0.124706	0.84
Societies 6	0	multiple-dates	1st event.Minor Source	0	0	0	0	0	0	0	0	0	0	0	0.0602823	0	0	0.0680072	0	0	0	0	0.0417105	0	0.17
Societies 6	0	multiple-dates	1st event.Major Source	0	0	0	0.0445965	0	0	0	0	0	0	0	0	0.0599243	0.148941	0.0403063	0	0	0	0.413199	0	0.123033	0.83
Societies 6	0	multiple-dates	2nd event.Minor Source	0	0	0	0	0	0	0	0	0	0	0	0	0.0838406	0.0547634	0.051396	0	0	0	0	0	0	0.19
Societies 6	0	multiple-dates	2nd event.Major Source	0	0	0	0	0	0	0	0	0	0	0.0636886	0	0	0.0976638	0.040678	0	0	0.0300294	0.441418	0	0.136522	0.81
Societies 6	1	multiple-dates	1st event.Minor Source	0	0	0	0	0	0	0	0	0	0	0.0991763	0	0	0	0.0925995	0	0	0	0	0	0.0582243	0.25
Societies 6	1	multiple-dates	1st event.Major Source	0	0	0	0	0	0	0	0	0	0	0	0	0.0689304	0.125856	0.0390258	0	0	0	0.43053	0	0.0856581	0.75
Societies 6	1	multiple-dates	2nd event.Minor Source	0	0	0	0	0	0	0	0	0	0	0	0	0.0837895	0.0606032	0.0656073	0	0	0	0	0	0	0.21
Societies 6	1	multiple-dates	2nd event.Major Source	0	0	0	0	0	0	0	0	0	0	0.0699378	0	0	0.0920246	0.0597619	0	0	0	0.443891	0	0.124385	0.79
