# Supplementary material for: Investigating the origins of eastern Polynesians using genome-wide data from the Leeward Society Isles
Source: Sci Rep. 2018 Jan 29;8:1823. doi: 10.1038/s41598-018-20026-8 (PMC5789021; doi:10.1038/s41598-018-20026-8)
Supplement: Supplementary file 11 — Supplementary Table S9 [file 41598_2018_20026_MOESM11_ESM.xlsx]

## Sheet: Hudjashov et al. 2018
Investigating the origins of eastern Polynesians using genome-wide data from the Leeward Society Isles
Georgi Hudjashov1,2,8, Phillip Endicott3,8,*, Helen Post2, Nano Nagle4, Simon Y. W. Ho5, Daniel J. Lawson6, Maere Reidla2, Monika Karmin2, Siiri Rootsi2, Ene Metspalu2, Lauri Saag2, Richard Villems2, Murray P. Cox1, R. John Mitchell4, Ralph L. Garcia-Bertrand7, Mait Metspalu2, Rene J. Herrera7
1 Statistics and Bioinformatics Group, Institute of Fundamental Sciences, Massey University, Palmerston North, Manawatu, 4442, New Zealand
2 Estonian Biocentre, Tartu, Tartumaa, 51010, Estonia
3 Department Hommes Natures Societies, Musée de l’Homme, 75016, Paris, Ile de France, France
4 Department of Biochemistry and Genetics, La Trobe University, Melbourne, Victoria, VIC 3086, Australia
5 School of Life and Environmental Sciences, University of Sydney, Sydney, New South Wales, NSW 2006, Australia
6 Integrative Epidemiology Unit, School of Social and Community Medicine, University of Bristol, Bristol, BS8 2BN, United Kingdom
7 Department of Molecular Biology, Colorado College, Colorado Springs, Colorado, 80903, USA
8 These authors contributed equally to this work
* Correspondence and requests for materials should be addressed to P.E. (email: phillip.endicott@gmail.com)

## Sheet: Table S9A. mtDNA hg frequencies
Supplementary Table S9. Frequencies of mtDNA and Y chromosome haplogroups present in the Leeward Society Isles, and comparative data used from western Polynesia, outlier Polynesia, and Melanesia.
Supplementary Table S9A. mtDNA haplogroup frequency table. The table used sources for which complete, or near complete, genomes are available because of the difficulty to assign individuals to haplogroups using control region sequence data only. The only populations from southern and northern Melanesia displayed are those with matches to the maternal diversity found in Polynesia. All non-zero val…
Region	Population	N	B4a1a*	B4a1a1*	B4a1a1_152	B4a1a1c	B4a1a1_318	B4a1a1e	B4a1a1f	B4a1a1g	B4a1a1h	B4a1a1i	B4a1a1k	B4a1a1k1	B4a1a1_151	B4a1a1m	B4a1a1m1	B4a1a1n	B4a1a1o	B4a1a1q	B4a1a1_16126	B4a1a1r	B4a1a1t	B4a1a1u	B4a1a1v	B4a1a1w	B4a1a1x	B4a1a1ab	B4a1a1ac	B4a1a1ad	B4a1a1af	B4a1a1a*	B4a1a1a1*	B4a1a1a1a	B4a1a1a1d	B4a1a1a2	B4a1a1a2a	B4a1a1a3	B4a1a1a4	B4a1a1a5	B4a1a1a6	B4a1a1a8	B4a1a1a9	B4a1a1a10	B4a1a1a11a	B4a1a1a11b	B4a1a1a12	B4a1a1a13	B4a1a1a14
	Leeward Society Isles	81	0	0.062	0	0.383	0.0864	0	0	0	0	0	0.0247	0	0	0	0.3333	0	0	0	0.012	0	0.0123	0	0	0	0	0	0	0	0.012	0.012	0	0	0	0	0	0	0	0	0	0	0	0	0	0	0	0	0
	Hawaii	160	0	0.07	0	0.375	0.038	0	0	0	0	0	0	0	0	0	0.325	0	0	0	0.069	0	0	0	0	0	0	0	0	0	0	0.044	0.006	0	0	0	0	0	0	0	0	0	0.006	0	0	0	0	0	0
	Cooks	65	0	0.14	0	0.1385	0	0	0	0	0	0	0	0	0	0	0.4154	0.046	0	0	0.0462	0	0.031	0	0	0	0	0	0.015	0	0	0.1538	0	0	0	0	0	0	0	0	0	0	0	0	0	0	0	0	0
	New Zealand Maori	20	0	0	0	0.35	0	0	0	0	0	0	0	0	0	0	0.05	0	0	0	0.35	0.15	0	0	0	0	0	0	0	0	0	0.05	0	0	0	0	0	0	0	0	0	0	0	0	0	0	0	0	0
Eastern Polynesia		326	0	0.0766871	0	0.328221	0.0398773	0	0	0	0	0	0.00613497	0	0	0.00306748	0.328221	0.00920245	0	0	0.0674847	0.00920245	0.00920245	0	0	0	0	0	0.00306748	0	0.00306748	0.0306748	0.00306748	0	0	0	0	0	0	0	0	0.00306748	0.00306748	0	0	0.00920245	0	0	0
	Bellona	38	0.105	0	0	0	0	0	0	0	0.2632	0	0	0	0	0	0.3158	0	0	0	0	0	0	0	0	0	0	0	0	0	0	0.3158	0	0	0	0	0	0	0	0	0	0	0	0	0	0	0	0	0
	Rennell	43	0	0.02	0	0	0	0	0	0	0.2558	0	0	0	0	0	0.4186	0	0	0	0	0	0	0	0	0	0	0	0	0	0	0.3023	0	0	0	0	0	0	0	0	0	0	0	0	0	0	0	0	0
	Ontong Java	31	0	0	0	0	0	0	0	0	0.0323	0	0.2258	0	0	0	0.1935	0	0	0	0	0	0	0	0	0	0	0.129	0	0	0	0.032	0	0	0	0	0	0	0	0.129	0	0	0	0	0	0	0	0	0
Northern Polynesian Outliers		112	0.0357143	0.00892857	0	0	0	0	0	0	0.196429	0	0.0625	0	0	0	0.321429	0	0	0	0	0	0	0	0	0	0	0.0357143	0	0	0	0.205357	0	0	0	0	0	0	0	0.0357143	0	0	0	0	0.0267857	0	0	0	0
	Tikopia	46	0	0.04	0	0	0	0	0	0	0	0	0	0	0	0	0	0.065	0.37	0	0	0	0	0	0	0	0	0	0	0	0	0.239	0	0	0	0	0	0	0	0	0	0.13	0.065	0	0	0	0	0	0.043
All Polynesian Outliers		158	0	0.0434783	0	0	0	0	0	0	0	0	0	0	0	0	0	0.0652174	0.369565	0	0	0	0	0	0	0	0	0	0	0	0	0.23913	0	0	0	0	0	0	0	0	0	0.130435	0.0652174	0	0	0	0	0	0.0434783
	Futuna	47	0.083	0.354	0	0.0213	0.0213	0	0	0	0	0	0	0.0426	0.0213	0	0.083	0	0	0	0	0	0	0.021	0.042	0	0	0	0	0.146	0	0	0	0	0	0	0	0	0	0	0	0	0	0	0.063	0.021	0	0	0
	Niue	21	0	0.524	0	0.095	0	0	0	0	0	0	0	0	0	0	0	0	0	0	0.0476	0	0	0	0	0	0	0	0	0	0	0.095	0	0	0	0	0	0	0	0	0	0.095	0	0	0	0	0	0	0
	Samoa	46	0.021	0.426	0	0	0	0	0	0	0	0	0.0217	0.0435	0.0217	0.064	0.0435	0	0	0	0	0	0.064	0.021	0	0	0	0.021	0.021	0	0	0.064	0	0	0	0	0	0	0	0	0	0.021	0.021	0	0	0	0	0	0
	Tonga	52	0.019	0.25	0	0.0192	0	0	0	0	0	0	0.0192	0.077	0.0192	0.038	0.019	0	0	0	0	0	0	0	0.019	0	0	0.019	0	0.038	0	0.231	0	0	0.058	0	0	0	0	0	0	0	0.019	0	0.019	0	0	0	0
	Tuvalu	50	0	0.28	0	0	0	0	0	0	0	0	0	0	0	0	0.06	0	0	0	0	0	0	0	0	0	0.04	0	0.08	0	0	0.26	0	0	0	0	0	0	0	0	0	0	0.019	0	0	0	0	0	0.08
Western Polynesia		216	0.0275229	0.344037	0	0.0183486	0.00458716	0	0	0	0	0	0.00917431	0.0366972	0.0137615	0.0229358	0.0458716	0	0	0	0.00458716	0	0.0137615	0.00917431	0.0137615	0	0.00917431	0.00917431	0.0229358	0.0412844	0	0.137615	0	0	0.0137615	0	0	0	0	0	0	0.0137615	0.0137615	0	0.0183486	0.00458716	0	0	0.0183486
	Fiji	49	0	0.265	0.061	0	0	0	0	0	0	0	0	0.02	0	0.02	0.041	0.02	0	0	0	0	0	0.082	0	0	0	0	0	0	0	0.306	0	0	0	0	0	0	0	0	0	0.02	0	0	0	0	0	0	0
	Santa Cruz	47	0	0.021	0	0	0	0	0	0	0	0	0	0	0	0	0	0.021	0	0	0	0	0	0	0	0	0	0	0	0	0	0	0.085	0	0	0	0	0	0	0	0	0	0	0	0	0	0	0	0
	Anem	32	0	0.281	0	0	0	0	0	0	0	0	0	0	0	0	0	0	0	0	0	0	0	0	0	0.281	0	0	0	0	0.0937	0	0.031	0	0	0	0	0	0	0	0	0	0	0	0	0	0	0	0
	Malaita	89	0.011	0.202	0	0	0	0.034	0	0.056	0	0	0	0	0	0	0	0	0	0	0	0	0	0	0	0	0	0	0	0	0	0.135	0.022	0	0	0	0.135	0.045	0	0.0112	0.0112	0	0	0	0	0	0	0	0
	Choiseul	33	0.03	0.333	0	0	0	0	0	0	0	0	0.061	0	0	0	0	0	0	0.03	0	0	0	0	0	0	0	0	0	0	0	0.061	0	0	0	0.03	0.061	0	0	0	0	0	0	0	0.03	0	0	0.03	0
	Kolombuangara	18	0	0.278	0.056	0	0	0	0	0	0	0	0	0	0	0	0	0	0	0	0	0	0	0	0	0	0	0	0.167	0	0	0	0	0	0	0.389	0	0	0	0	0	0	0	0	0	0	0	0	0
	Savo	40	0	0.4	0	0	0	0	0.05	0	0	0.025	0.025	0	0.125	0	0	0	0	0	0	0	0	0	0	0	0	0	0	0	0	0.05	0	0.025	0	0	0	0	0	0	0	0	0	0.05	0	0	0.025	0	0
Melanesia		308	0.00649351	0.237013	0.012987	0	0	0.00974026	0.00649351	0.0162338	0	0.00324675	0.00974026	0	0.0194805	0.00324675	0.00649351	0.00649351	0	0.00649351	0	0	0	0.012987	0	0.0292208	0	0	0.00974026	0	0.00974026	0.100649	0.0227273	0.00324675	0	0.025974	0.0454545	0.012987	0	0.00324675	0.00324675	0.00324675	0	0.00649351	0.00324675	0	0.00324675	0.00324675	0
Data Sources
Leeward Society Isles	This study
Hawaii	Kim, et al. 2012
Cooks	Duggan, et al. 2014
New Zealand Maori	Benton, et al. 2012
Outlier Polynesia	Duggan, et al. 2014
Western Polynesia	Duggan, et al. 2014
Melanesia	Duggan, et al. 2014
[truncated: 14 more columns]

## Sheet: Table S9B. Y hg frequencies
Supplementary Table S9. Frequencies of mtDNA and Y chromosome haplogroups present in the Leeward Society Isles, and comparative data used from western Polynesia, outlier Polynesia, and Melanesia.
Supplementary Table S9B. Y chromosome haplogroup frequency table. The table compares all three regions speaking Polynesian languages (western, eastern and outlier Polynesia). The haplogroups are assigned by SNPs and the bi-allelic marker P33. The individuals from Tonga and Samoa were not tested for P33 but according to the median joining network (Supplementary Fig. S9) all but one should be deriv…
			F-M89	C-M130	C2-M38	C2a-M208	C2a1-P33	M-M106	S1-M230	K-M9	S2a-P79	O-M175	O1-M119	O2a-M95	O3'7-M122	O3'6-M324	O6-KL1	O3-P201	O3a'i-P164
Region	Population	N
	Leeward Society Isles	72	0	0	0	0	0.666667	0	0	0	0.0972222	0	0.0694444	0	0	0	0.0555556	0	0.11
	Tahiti	22	0	0	0	0.04545	0.68182	0	0	0	0.04545	0	0	0	0	0	0	0	0.22727
	Rapa Nui	9	0	0	0	0	1	0	0	0	0	0	0	0	0	0	0	0	0
	Maori	48	0	0	0	0.125	0.520833	0	NT	0.0833333	0.0208333	0.0416667	0.0416667	0	0.166667	0	0	0	0
Eastern Polynesia		151	0	0	0	0.0463576	0.642384	0	0	0.0264901	0.0596026	0.0131579	0.0460526	0	0.0529801	0	0.0264901	0	0.0860927
	Manua (Samoa)	21	0	0.047619	0.047619	0.52381	NT	0	0.047619	0.047619	0	0	0.047619	0	0.047619	0	0	0	0.190476
	Tutuila (Samoa)	24	0	0	0	0.333333	NT	0	0.0833333	0	0.166667	0	0	0	0	0	0.0416667	0.0416667	0.333333
	West Samoa	61	0	0	0.0333	0.57377	NT	0	0.0491803	0	0.0819672	0	0	0	0	0	0	0	0.262295
	Tonga	52	0.0192308	0.0192308	0.0576923	0.134615	NT	0	0.211538	0	0.0192308	0	0	0	0	0	0	0	0.538462
Western Polynesia		158	0.00632911	0.0126582	0.0379747	0.386076	0	0	0.107595	0.00632911	0.0632911	0	0.00632911	0	0.00632911	0	0.00632911	0.00632911	0.35443
	Bellona	28	0	0	0	0	0.107143	0	0	0	0	0	0	0.892857	0	0	0	0	NT
	Ontong Java	32	0	0	0	0.03125	0.5625	0.03125	0	0.0625	0.0625	0	0.15625	0	0	0.09375	0	0	NT
	Rennell	38	0	0	0.0263158	0	0.236842	0	0	0	0	0	0	0.710526	0	0.0263158	0	0	NT
Northern Polyneisan Outliers		98	0	0	0.0102041	0.0102041	0.306122	0.0102041	0	0.0204082	0.0204082	0	0.0510204	0.530612	0	0.0408163	0	0	0
	Tikopia	52	0	0	0.0192308	0.0576923	0.0384615	0	0	0	0	0	0.0384615	0.0192308	0	0.826923	0	0	NT
All Polyneisan Outliers		150	0	0	0.0137931	0.0266667	0.213333	0.00666667	0	0.0133333	0.0133333	0	0.0466667	0.353333	0	0.313333	0	0	0
Data Sources
Leeward Society Isles	This study
Maori	This study
Tahiti & Rapa Nui	Cox, et al. 2007
Western Polynesia	Mirabal, et al. 2012
Polynesian Outliers	Delfin, et al. 2012
