# Supplementary material for: Investigating the origins of eastern Polynesians using genome-wide data from the Leeward Society Isles
Source: Sci Rep. 2018 Jan 29;8:1823. doi: 10.1038/s41598-018-20026-8 (PMC5789021; doi:10.1038/s41598-018-20026-8)
Supplement: Supplementary file 12 — Supplementary Table S10 [file 41598_2018_20026_MOESM12_ESM.xlsx]

## Sheet: Hudjashov et al. 2018
Investigating the origins of eastern Polynesians using genome-wide data from the Leeward Society Isles
Georgi Hudjashov1,2,8, Phillip Endicott3,8,*, Helen Post2, Nano Nagle4, Simon Y. W. Ho5, Daniel J. Lawson6, Maere Reidla2, Monika Karmin2, Siiri Rootsi2, Ene Metspalu2, Lauri Saag2, Richard Villems2, Murray P. Cox1, R. John Mitchell4, Ralph L. Garcia-Bertrand7, Mait Metspalu2, Rene J. Herrera7
1 Statistics and Bioinformatics Group, Institute of Fundamental Sciences, Massey University, Palmerston North, Manawatu, 4442, New Zealand
2 Estonian Biocentre, Tartu, Tartumaa, 51010, Estonia
3 Department Hommes Natures Societies, Musée de l’Homme, 75016, Paris, Ile de France, France
4 Department of Biochemistry and Genetics, La Trobe University, Melbourne, Victoria, VIC 3086, Australia
5 School of Life and Environmental Sciences, University of Sydney, Sydney, New South Wales, NSW 2006, Australia
6 Integrative Epidemiology Unit, School of Social and Community Medicine, University of Bristol, Bristol, BS8 2BN, United Kingdom
7 Department of Molecular Biology, Colorado College, Colorado Springs, Colorado, 80903, USA
8 These authors contributed equally to this work
* Correspondence and requests for materials should be addressed to P.E. (email: phillip.endicott@gmail.com)

## Sheet: Table S10A
Supplementary Table S10. List of dates extracted from the BEAST analyses.
Supplementary Table S10A. List of dates extracted from the BEAST analysis of complete mtDNA sequences for selected nodes of interest with support values greater than 50%. Median dates for the nodes and the Higher Probability Distributions (HPDs) that exceed the archaeological dates for the Lapita settlement of southern Melanesia and Polynesia are highlighted. The geographic distribution is given.
Node	Support	Median BP	HPD	Distribution
Q1	0.99	21800	12,900-30,400	Pacific
Q1f1	1	7400	2,800-13,700	Polynesia
Q1f1a	0.25	5300	1,700-10,400	Polynesia
Q1f1a1	0.53	3800	700-8,600	Eastern Polynesia
Q1f2	1	11900	5,600-43,200	Santa Cruz
Q1e1a	1	8600	4,200-14,700	Santa Cruz
Q2	1	21600	11,500-30,700	Pacific
Q2a5	1	900	0-4,200	Polynesia
B4a1a1	1	5700	4,100-7,700	Pacific
B4a1a1a	0.88	5500	4,000-7,400	Pacific
B4a1a1c	0.73	4000	2,600-5,800	Polynesia
B4a1a1h	0.95	3300	2,500-5,600	Outlier Polynesia
B4a1a1k	0.83	4600	3,100-6,400	Polynesia Choiseul
B4a1a1k1	1	3000	1,600-4,600	Polynesia
B4a1a1m	1	5000	3,600-6,800	Polynesia Fiji
B4a1a1m1	0.92	4800	3,400-6,500	Polynesia Fiji
B4a1a1t	0.87	3400	1,600-5,300	Polynesia

## Sheet: Table S10B
Supplementary Table S10. List of dates extracted from the BEAST analyses.
Supplementary Table S10B. List of dates extracted from the BEAST analysis Y chromosome sequences for selected nodes of interest with support values greater than 50%. Median dates for the nodes and the Higher Probability Distributions (HPDs) that exceed the archaeological dates for the Lapita settlement of southern Melanesia and Polynesia are highlighted.
Node	Support	Median BP	HPD
C2a1-P33	1	2100	1,500-2,800
C2a-M208	1	10500	9,200-11,800
C2-M38	1	19800	17,700-21,700
S2-P202	1	38200	36,400-40,000
O3i-B451	1	7000	5,900-8,100
O3i-B450	1	5700	4,700-6,800
O6a-JST002611	1	15600	14,400-16,900
